# Supplementary material for: Contribution of plasma cells and B cells to hidradenitis suppurativa pathogenesis
Source: JCI Insight. 2020 Oct 2;5(19):e139930. doi: 10.1172/jci.insight.139930 (PMC7566715; doi:10.1172/jci.insight.139930)
Supplement: Supplemental Table 2 [file jciinsight-5-139930-s079.xlsx]

## Sheet: res_RNAseq_DEGs
	baseMean	log2FoldChange	pvalue	padj
2018-03-01	291.714	-2.21677	2.4939e-08	4.32772e-07
2018-03-01	864.665	1.06643	2.60109e-05	0.00020082
2018-03-04	3.0981	-1.25514	0.0199339	0.0549413
2018-09-01	631.367	1.73648	4.0935e-10	1.0898e-08
2018-12-01	17.5537	1.72	1.63683e-05	0.000133472
A2ML1	8228.47	1.64993	2.15388e-08	3.77796e-07
AADACL3	3994.69	-3.56243	9.03856e-07	1.05403e-05
AADACL4	35.3413	-3.72987	4.86192e-08	7.87847e-07
AARD	70.6093	-1.03686	0.0125542	0.0376029
ABCA13	239.976	-1.6482	8.96422e-05	0.000581246
ABCA4	238.966	-1.74418	1.16377e-07	1.72144e-06
ABCB11	29.789	-1.8955	3.08201e-07	4.09862e-06
ABCB5	52.1597	1.00449	0.0256159	0.0674016
ABCC3	1488.38	-1.16734	7.27896e-07	8.71993e-06
ABCC6P1	2.22181	-1.11838	0.0180408	0.0506421
ABCC8	11.6426	-1.58509	0.000549563	0.00276588
ABCG4	150.431	1.52524	0.000219109	0.00125821
ABCG5	5.29546	-1.20993	0.000516949	0.00263097
ABCG8	1.4568	-1.89849	0.00031916	0.00174196
ABHD12B	915.849	-1.28794	1.9429e-05	0.00015546
ABHD14A-ACY1	2.03501	-1.48133	0.000584989	0.00291609
ABHD5	3296.39	-1.82874	6.36232e-17	7.0678e-15
ABI3	541.986	1.44986	1.40989e-11	5.37176e-10
ABP1	169.603	1.31484	4.13185e-05	0.000297943
ABRA	18.4554	-3.5226	2.01728e-09	4.53291e-08
ABTB2	698.868	-1.46387	9.95936e-12	3.90207e-10
AC002456.2	2.38165	1.40024	0.00443033	0.0159817
AC003003.5	1.92217	1.52063	0.0196178	0.0542431
AC003090.1	60.9643	2.50621	1.33915e-06	1.48944e-05
AC004012.1	2.20234	-1.33367	0.0172279	0.048751
AC004019.13	2.73414	-2.43346	1.13326e-06	1.28841e-05
AC004240.2	1.93063	-1.28399	0.00584295	0.0201498
AC004383.4	75.9914	2.91646	2.88735e-15	2.28191e-13
AC004383.5	1.37958	1.70923	0.00761482	0.0249714
AC004540.4	14.905	1.63032	2.33819e-07	3.22577e-06
AC004870.5	2.87795	1.36258	0.0074714	0.0245827
AC004988.1	17.7455	2.58993	6.9445e-06	6.27751e-05
AC005022.1	2.52641	-1.24421	0.0197181	0.0544606
AC005062.2	2.72677	-1.29294	0.000645721	0.00316604
AC005077.12	9.89588	1.0461	0.00326944	0.0123953
AC005077.14	42.0782	1.18267	0.000355774	0.00191833
AC005082.12	55.607	2.13029	3.3936e-11	1.18823e-09
AC005152.2	43.5828	-2.29634	1.85883e-07	2.62064e-06
AC005162.3	7.91476	-2.04314	5.17608e-11	1.74961e-09
AC005229.1	33.7034	-1.11615	3.88175e-09	8.18392e-08
AC005237.4	5.2794	-1.0268	0.00321563	0.0122282
AC005255.1	3.10553	1.28748	0.00317266	0.0120997
AC005356.1	5.1221	-1.00849	0.00152118	0.00653577
AC005392.13	0.945637	-1.69601	0.0044272	0.0159745
AC005392.8	10.9666	2.37971	0.000705496	0.00341585
AC005532.5	5.68827	-1.16084	0.00111745	0.00504813
AC005534.8	1.94963	-1.18874	0.00459653	0.0164917
AC005537.2	9.13727	-1.44956	1.08138e-05	9.31797e-05
AC005592.1	3.4733	-1.60798	0.00151652	0.00651781
AC005682.8	4.09541	-2.02314	4.07378e-09	8.55617e-08
AC005702.5	3.70722	1.29083	0.000879699	0.0041236
AC005863.1	1.9057	-1.15774	0.012226	0.0368072
AC005895.3	17.9439	1.14916	0.000289722	0.00160056
AC006050.3	31.6084	-1.16658	0.0294432	0.0752428
AC006369.2	9.2909	1.86176	1.43209e-05	0.000118566
AC006372.6	1.98438	1.11183	0.0206257	0.0564655
AC006509.6	2.17239	1.614	0.00258919	0.0102007
AC006946.15	2.03358	-1.0037	0.0262757	0.0687099
AC007040.10	16.5269	-1.0092	9.52857e-05	0.000613839
AC007092.1	5.35708	-1.17268	0.0300101	0.0764373
AC007254.3	3.35682	1.49153	0.00180283	0.00753862
AC007275.2	9.03233	-1.70953	0.0256249	0.0674095
AC007278.3	10.7499	1.32904	0.00659841	0.0222394
AC007319.1	24.1222	-1.44901	3.43557e-06	3.39276e-05
AC007381.2	1.90243	2.47408	6.29713e-05	0.000430405
AC007386.4	29.9344	3.96499	1.3565e-14	9.57199e-13
AC007461.2	4.82622	-2.22843	6.25024e-06	5.73236e-05
AC007556.3	2.05726	-1.47435	0.0111615	0.0341535
AC007566.11	2.63846	-1.58661	0.000428875	0.00224851
AC007750.5	24.7676	1.25798	0.00179942	0.00752659
AC007773.1	1.36746	-1.36396	0.00513457	0.0180996
AC007880.1	4.24571	1.18134	0.00649351	0.0219742
AC007952.5	20.7186	1.59326	1.68562e-06	1.82039e-05
AC008063.2	14.5352	1.83837	8.40044e-08	1.28591e-06
AC008063.3	1.04411	1.46206	0.0217731	0.0590399
AC008174.3	2.79946	-1.3455	0.000132773	0.000818142
AC008268.2	5.0951	1.49954	0.0105254	0.0324937
AC008592.5	10.2161	-3.04361	1.11645e-12	5.23424e-11
AC009133.17	23.8756	1.58282	7.09228e-09	1.40128e-07
AC009229.5	2.10303	-1.29944	0.00135504	0.00593624
AC009229.6	1.67408	-1.13835	0.0247557	0.0654966
AC009236.1	14.8876	1.15664	0.000174393	0.00103539
AC009336.24	9.94627	1.05053	0.00211681	0.00863616
AC009501.4	39.8277	-1.05002	9.78737e-07	1.13134e-05
AC009784.3	1.73834	1.42237	0.0167391	0.0476114
AC010084.1	7.32519	-1.16303	0.00623073	0.0212435
AC010091.1	4.27379	-4.1498	4.71188e-13	2.37405e-11
AC010149.4	4.55005	1.62534	0.00373031	0.0138002
AC010733.4	2.85079	-2.34045	1.82374e-07	2.57726e-06
AC011239.1	0.993144	-1.63411	0.00453161	0.0162918
AC011247.3	2.94882	1.21779	0.0083575	0.0269877
AC011284.3	1.47695	1.48847	0.00699668	0.0233035
AC011483.1	2.20868	-1.40609	0.000910366	0.00424577
AC011515.2	9.03719	1.60645	0.00202537	0.00831335
AC011738.4	3.85081	-1.24979	9.4081e-05	0.000606897
AC011893.3	3.40415	2.52226	8.17514e-05	0.000538155
AC011899.9	49.1645	2.91751	1.28222e-14	9.09425e-13
AC011997.1	1.38394	-1.51379	0.00165378	0.00701995
AC012360.6	9.75188	-1.44869	1.31055e-05	0.000109718
AC012456.4	1.32679	-2.37441	3.45692e-06	3.40534e-05
AC012531.25	48.8845	2.59007	2.21842e-09	4.92486e-08
AC013264.2	3.29313	3.1088	4.14834e-07	5.33956e-06
AC013268.3	1.72025	-1.13129	0.0213134	0.0579582
AC013402.2	6.63719	-2.22871	1.63473e-07	2.34048e-06
AC013444.1	4.08079	2.23483	0.000151419	0.000915096
AC013717.3	0.954795	-2.9758	1.88313e-06	2.00807e-05
AC015849.2	1.80869	1.75549	0.00287916	0.0111479
AC015933.2	2.18579	-3.0828	1.80361e-06	1.93146e-05
AC016712.1	4.13283	-3.3621	4.13249e-08	6.83256e-07
AC016712.2	7.64392	-3.4456	2.54358e-07	3.46591e-06
AC016735.1	5.3265	-2.28338	2.604e-08	4.49901e-07
AC016735.2	121.569	-2.25855	2.24242e-15	1.82972e-13
AC016745.2	13.5782	2.73669	6.57567e-07	8.00922e-06
AC016773.1	43.4013	1.255	4.02035e-05	0.000290965
AC016831.7	8.3766	-1.01099	0.000942971	0.0043691
AC016995.3	26.9064	-1.28596	0.000839906	0.00396326
AC017076.4	84.3109	2.47802	4.28104e-21	1.0573e-18
AC018442.1	1.26921	-1.76151	0.000427956	0.00224454
AC018730.1	12.7603	-3.08104	4.86004e-14	3.09043e-12
AC018730.3	1.14141	-3.01002	5.85803e-06	5.42299e-05
AC018865.8	7.4742	-1.63634	0.000121188	0.00075653
AC018892.9	2.81234	-1.40913	0.000543997	0.00274489
AC019048.1	2.76417	1.0818	0.00968261	0.030387
AC019064.1	1.88665	-2.42248	4.59298e-05	0.00032643
AC019117.1	5.95986	-2.17026	1.04586e-08	1.99514e-07
AC019172.2	1.12723	-1.69764	0.00232625	0.0093438
AC020907.6	10.6151	1.08098	0.00105118	0.00479655
AC021218.2	2.32046	-1.63729	0.00233612	0.00937602
AC022182.1	3.90077	1.5212	0.000112582	0.000709852
AC022596.2	1.1082	-1.37389	0.019138	0.0531638
AC024560.2	15.5288	-1.49835	0.000645738	0.00316604
AC025627.7	3.38584	-1.47423	0.000148747	0.000901705
AC025627.9	4.66015	-2.76559	3.02331e-06	3.0366e-05
AC026150.5	2.60511	-1.18104	0.0015784	0.00674392
AC026202.3	10.6001	1.71438	1.20448e-05	0.000102357
AC027319.1	1.45769	1.48727	0.00956036	0.0300806
AC034236.2	1.49243	-1.33085	0.00764271	0.0250509
AC040963.1	12.7172	1.33771	0.00146052	0.00631438
AC051649.16	8.94862	1.6917	2.91101e-06	2.94303e-05
AC053545.3	6.70832	1.4801	0.00442006	0.015955
AC063977.1	123.581	1.07922	3.40261e-05	0.000253623
AC064875.2	3.78267	-1.24722	0.00116779	0.00524048
AC066593.1	10.7076	-3.29897	2.71602e-08	4.67213e-07
AC067945.4	2.8788	1.23876	0.0222438	0.0600454
AC068039.4	232.395	-1.60344	9.9018e-13	4.67396e-11
AC068057.2	3.06764	-2.08825	3.44909e-05	0.000256604
AC068279.2	5.75766	3.91631	5.55374e-09	1.13291e-07
AC068641.1	2.58598	-1.22537	0.00280696	0.0109157
AC069213.1	4.59792	-1.44487	0.0186026	0.0519481
AC073130.1	1.73887	2.05581	0.000985102	0.00453619
AC073133.1	1.92444	-1.2997	0.0132384	0.0393074
AC073283.7	2.88666	1.15752	0.0111306	0.0340769
AC073316.1	16.4365	1.41035	4.69824e-05	0.000332733
AC073316.2	2.6878	1.1863	0.00706908	0.0234908
AC073465.1	2.99514	-1.74001	1.19435e-05	0.00010159
AC074212.5	25.2089	1.18478	1.49007e-07	2.15119e-06
AC078852.1	1.72881	-1.20758	0.0139597	0.0410525
AC078883.3	12.0122	1.16732	1.15878e-06	1.31311e-05
AC079767.4	20.1975	2.78975	1.76466e-06	1.89562e-05
AC079922.3	40.9039	1.15434	4.33332e-09	9.07372e-08
AC083949.1	3.64454	1.14658	0.0220608	0.0596563
AC084082.3	1.61868	-1.81016	0.00712983	0.0236501
AC084117.3	12.2224	-1.74245	7.70835e-05	0.00051132
AC084809.3	5.83731	-1.08132	0.00273108	0.0106656
AC087645.1	8.15905	1.04258	0.00937383	0.029606
AC087886.1	126.911	-3.09611	6.74893e-11	2.22771e-09
AC090044.1	10.4128	-1.80023	2.11195e-06	2.22125e-05
AC090044.2	5.30686	-1.72859	4.62626e-05	0.000328204
AC091493.2	1.85075	1.83089	0.00409736	0.0149482
AC091801.1	26.5875	2.90466	2.03101e-07	2.8388e-06
AC091878.1	10.9876	1.69612	7.2076e-07	8.64845e-06
AC092155.4	1.1756	-1.20491	0.0129645	0.0386143
AC092198.1	2.36416	1.24673	0.0123111	0.0369909
AC092329.1	101.558	-1.678	1.92757e-19	3.50779e-17
AC092484.1	11.1804	1.42165	0.0178733	0.0502722
AC092535.1	13.3477	1.65767	5.68716e-06	5.28782e-05
AC092580.3	1.22234	1.71069	0.0040622	0.0148375
AC092580.4	37.7135	1.90336	4.01971e-12	1.69755e-10
AC092653.5	3.80533	1.55931	0.00178165	0.00747038
AC093382.1	4.59719	-1.23426	7.21755e-05	0.000482816
AC093390.1	1.62183	-1.17562	0.0119893	0.0362258
AC093415.3	2.82279	-1.15472	0.0129219	0.0385038
AC093415.4	3.80071	-1.55932	2.24447e-05	0.000176929
AC093616.4	32.8949	1.47138	6.86047e-08	1.07456e-06
AC093642.4	3.61778	1.87466	0.000290259	0.00160321
AC093850.2	11.9673	3.15493	3.11251e-07	4.12729e-06
AC096558.1	2.22294	1.85686	0.000912092	0.00425005
AC096579.1	1.1361	2.26151	0.00155697	0.00666676
AC096579.13	31.5524	2.6646	3.37364e-10	9.22118e-09
AC097461.4	1.6801	-1.22841	0.0284335	0.0732719
AC097635.5	1.24734	1.27063	0.0351958	0.086692
AC097713.4	2.64077	1.56662	0.00475326	0.0169673
AC098828.3	1.38563	1.19153	0.0388374	0.0937201
AC098973.2	2.35106	-1.41629	0.0120968	0.0364816
AC099552.3	1.5121	-1.53875	0.0260903	0.0683414
AC099552.4	1.72407	-1.32339	0.00979206	0.0306505
AC099684.1	1.45646	-1.54119	0.00199857	0.00822044
AC104024.1	15.2431	3.60239	3.94576e-10	1.05555e-08
AC104088.1	1.51568	-1.47893	0.00726843	0.0240263
AC104699.1	11.8012	3.20708	2.08951e-08	3.68141e-07
AC104772.1	1.45033	-3.08605	2.74457e-05	0.000210706
AC104777.4	0.989127	-2.40617	2.13045e-05	0.000168807
AC104809.2	3.29028	1.13183	0.0171544	0.0485878
AC104809.3	12.3307	1.14393	0.00051839	0.00263734
AC104820.2	4.88523	1.79328	0.000726782	0.00350602
AC105344.2	5.3362	1.88468	6.71828e-07	8.15062e-06
AC105749.5	2.72695	-1.09447	0.00901362	0.0286713
AC105935.1	11.7602	-1.46478	5.7945e-06	5.37317e-05
AC106782.18	1.85318	1.01702	0.0325683	0.0816496
AC106786.1	16.4658	1.17919	0.00337539	0.0127272
AC107081.5	4.87688	-1.52732	1.46736e-06	1.61386e-05
AC108004.3	1.49038	1.82565	0.00424734	0.0154262
AC108058.1	6.61226	-1.07439	0.000891894	0.00417228
AC108868.4	31.2327	1.10883	0.00539076	0.018837
AC108868.5	1.31878	1.94037	0.00305581	0.0117268
AC109586.1	8.30424	-1.24955	0.000138595	0.000848907
AC109826.1	9.6015	2.93155	6.34808e-10	1.61096e-08
AC109826.2	18.1183	2.35908	1.39003e-10	4.19298e-09
AC110079.1	1.28951	-1.26865	0.00600364	0.0205921
AC110299.5	2.60716	-1.31967	0.00058939	0.00293485
AC110619.1	2.22832	-1.54779	8.12652e-05	0.000535464
AC112721.1	1.47508	1.837	0.0104586	0.0323242
AC112721.2	3.42018	1.74957	0.00408804	0.0149217
AC113607.1	4.04938	-1.28704	0.0308349	0.0781718
AC113618.1	1.05907	1.68949	0.0197814	0.0545809
AC114730.3	6.25091	-1.62708	4.78181e-07	6.05908e-06
AC114730.5	1.15209	-1.69951	0.00573936	0.0198421
AC114812.8	2.31524	-2.69883	1.22417e-09	2.91661e-08
AC116609.2	4.08426	-1.65561	0.000104106	0.000661994
AC121251.1	2.82843	1.83625	0.000951435	0.00440389
AC126118.1	29.1618	-1.10674	0.000321755	0.00175475
AC128709.1	42.8458	-1.12989	7.98462e-05	0.00052737
AC130360.8	0.934114	-2.71173	8.27217e-05	0.000543378
AC138647.1	3.49102	-1.71582	0.00651116	0.0220151
AC139666.1	94.1456	-1.72822	1.02426e-07	1.53312e-06
AC142293.3	0.983282	-2.41332	0.000116749	0.000731628
AC142528.1	4.24196	1.16241	0.00379313	0.0140045
AC144521.1	9.79737	1.59459	8.22761e-05	0.000541093
AC147651.5	1.32605	-1.35512	0.0386377	0.0933494
AC156455.1	13.5467	1.71904	6.17083e-10	1.57709e-08
AC159540.14	3.57663	1.40695	0.00973383	0.0305176
AC226118.1	4.36593	-1.10814	0.01837	0.0514357
ACAA2	2995.46	-1.8408	8.67032e-19	1.37046e-16
ACACB	2273.16	-1.42336	3.32751e-07	4.3788e-06
ACAD8	2434.64	-1.24027	1.3414e-13	7.7862e-12
ACADM	2885.57	-1.66024	8.08933e-11	2.60488e-09
ACAP1	1204.88	1.52736	7.00472e-10	1.76143e-08
ACAT2	1827.9	-2.43062	4.44987e-19	7.64521e-17
ACE	781.417	1.2908	7.75129e-07	9.21394e-06
ACO1	3167.82	-1.3218	3.48706e-11	1.21794e-09
ACOT1	660.329	-3.49237	1.51608e-19	2.81451e-17
ACOT2	1041.34	-1.91417	7.43975e-13	3.59775e-11
ACOT4	147.022	-1.88659	1.37022e-11	5.25681e-10
ACOX2	578.288	-2.12848	8.07471e-16	7.22831e-14
ACOXL	32.7158	2.50292	3.19761e-09	6.8719e-08
ACP2	1503.9	1.26297	5.20249e-10	1.35633e-08
ACP6	561.659	-1.79329	2.81618e-14	1.89534e-12
ACRBP	102.698	1.51782	9.38553e-13	4.46071e-11
ACRV1	9.94276	1.03839	0.0091869	0.0291287
ACSBG1	4254.1	-4.05668	5.04386e-20	1.011e-17
ACSL1	19981.3	-2.14267	3.00988e-17	3.66768e-15
ACSM1	275.174	1.9398	0.00395255	0.0145002
ACSM3	393.836	-2.57388	1.31731e-10	3.99979e-09
ACSS2	3764.4	-2.0524	4.01524e-22	1.23406e-19
ACSS3	492.262	-1.21659	2.13425e-06	2.24043e-05
ACTA1	1027.27	-3.37442	1.04081e-06	1.19361e-05
ACTA2	4822.48	1.12279	0.000334183	0.00181751
ACTC1	315.273	-1.74196	0.00377013	0.0139289
ACTN2	223.512	-5.63467	3.40354e-26	2.25937e-23
ACVR1C	42.9109	-1.43812	0.00635225	0.0215807
ACY3	14.7467	2.30137	1.34913e-13	7.80716e-12
AD000091.1	2.20921	-1.43904	0.000276671	0.0015389
ADA	541.196	1.39646	3.75428e-14	2.44347e-12
ADAM12	5354.11	4.1099	2.65033e-27	2.61824e-24
ADAM19	1629.93	1.22164	1.28804e-05	0.000108117
ADAM21	3.39962	1.1449	0.00349235	0.0130861
ADAM28	620.225	1.87487	4.5219e-15	3.47445e-13
ADAMDEC1	1333.05	4.40862	1.87961e-19	3.44317e-17
ADAMTS1	5076.42	-1.18832	0.000621121	0.00306636
ADAMTS12	1362.62	2.40252	7.32597e-20	1.42389e-17
ADAMTS14	503.26	2.53352	9.59261e-17	1.04055e-14
ADAMTS16	195.328	3.13568	4.4298e-09	9.25473e-08
ADAMTS19	7.32314	-1.73292	4.7126e-05	0.00033356
ADAMTS2	9506.56	2.65479	2.25485e-14	1.54768e-12
ADAMTS4	2853.89	-1.81903	0.00027236	0.00151921
ADAMTS5	2322.57	1.59141	8.29117e-09	1.62539e-07
ADAMTS7	557.285	1.17219	2.36096e-07	3.25069e-06
ADAMTS8	220.04	-1.04067	0.0176974	0.0498754
ADAMTS9	1876.67	-1.38037	3.50687e-05	0.00025998
ADAMTS9-AS1	12.3465	-2.13168	3.4645e-05	0.000257473
ADAMTS9-AS2	56.2667	-1.05002	0.000745242	0.00357884
ADCY2	499.171	-1.16679	6.68258e-05	0.00045217
ADH1A	10.7871	-1.57114	0.00233819	0.00938161
ADH1B	4941.97	-2.03267	0.000389007	0.00206969
ADH4	22.899	-1.5306	0.00502846	0.0177913
ADIPOQ	1674.17	-2.10732	0.00379134	0.0139998
ADORA3	224.363	2.17376	3.65381e-10	9.86992e-09
ADRB1	35.1581	-2.23192	9.8935e-19	1.54613e-16
ADTRP	1570.03	-1.9425	5.225e-18	7.64703e-16
AE000659.23	5.46053	2.22278	1.75303e-05	0.000141952
AE000661.37	8.10196	2.43069	2.26252e-08	3.96349e-07
AEBP1	26435.2	1.26702	3.04058e-06	3.05283e-05
AF064858.6	11.1219	-1.66211	0.000331504	0.00180365
AF064860.7	1.41904	-1.26685	0.0108892	0.0334377
AF127577.8	3.36575	-3.35431	2.51348e-09	5.51351e-08
AF127936.3	2.51371	1.83529	0.000765632	0.00365834
AF127936.5	12.1387	2.12079	3.24787e-08	5.49812e-07
AF131216.5	2.43477	-1.28543	0.0203054	0.0557597
AGBL1	0.940004	-1.8798	0.0111369	0.0340924
AGBL4	12.2085	-1.62874	2.69979e-07	3.65893e-06
AGGF1P1	5.77589	-1.07411	0.00990699	0.0309262
AGGF1P2	2.13889	-1.49369	0.000671535	0.00327434
AGPAT1	1477.75	-1.20361	8.87854e-09	1.71981e-07
AGPAT3	7256.71	-1.57201	1.71939e-17	2.1917e-15
AGPHD1	73.6846	-1.47667	1.8151e-15	1.52541e-13
AGR2	266.391	-2.32407	1.01549e-07	1.52081e-06
AGR3	4.50146	1.83682	0.00824778	0.0266926
AGXT2L1	2.73678	-2.85587	3.85697e-08	6.41923e-07
AHRR	798.522	1.28488	2.04475e-06	2.16042e-05
AHSP	11.493	-4.07099	5.38973e-14	3.40377e-12
AICDA	10.0483	1.5631	0.000222017	0.00127253
AIF1	1482.4	1.72465	1.34477e-09	3.16577e-08
AIM2	126.312	2.33347	1.22927e-10	3.74894e-09
AJ006998.2	4.71486	-1.20616	0.00527548	0.0184973
AK4P3	1.93111	2.43844	9.69059e-05	0.000622507
AK5	222.476	1.34146	5.93399e-07	7.34736e-06
AKAP12	3174.57	-1.11552	0.00051279	0.00261461
AKAP16BP	2.50344	-2.88589	1.54721e-07	2.22439e-06
AKAP5	47.1821	-1.23103	2.29222e-06	2.38007e-05
AKNA	3022.9	1.06915	1.0525e-08	2.00367e-07
AKR1B10	2805.88	3.71081	3.51593e-24	1.6768e-21
AKR1B15	290.49	2.14925	2.36263e-07	3.25138e-06
AKR1D1	18.3395	1.35238	0.041612	0.0991732
AKR7A2P1	4.29892	-1.14491	0.0100467	0.0312917
AL035610.1	7.55878	-1.66286	0.00131872	0.00580108
AL121914.1	2.38927	1.0493	0.0369552	0.0900949
AL122127.1	7.59323	3.79004	6.86707e-12	2.77705e-10
AL122127.2	7.83374	4.34519	9.08282e-13	4.32426e-11
AL122127.25	12.4482	4.44721	3.24717e-13	1.69792e-11
AL122127.3	18.5411	4.67578	1.90851e-16	1.92669e-14
AL122127.4	8.0898	4.43806	1.50368e-13	8.62932e-12
AL122127.5	1.4391	2.54021	8.52457e-05	0.00055731
AL133493.2	1.99401	1.25079	0.0161867	0.0462972
AL138968.1	51.0498	-1.15889	0.000672869	0.00327853
AL139099.1	2.0727	1.10588	0.0193082	0.0535531
AL158151.2	2.29276	-1.51481	0.00101878	0.00467108
AL161668.5	2.71291	-1.44436	0.000141399	0.000863596
AL161772.1	1.84993	-1.23517	0.00315821	0.0120536
AL163953.3	15.3149	-1.33049	3.03986e-10	8.38341e-09
AL365331.2	3.00377	2.85708	8.46115e-06	7.49859e-05
AL445665.1	5.18279	-2.43776	7.64308e-06	6.84413e-05
AL450307.1	7.40079	-4.3668	9.79916e-13	4.63746e-11
AL450992.2	238.887	-1.98833	1.05613e-16	1.13232e-14
AL589743.1	227.967	2.11379	2.48951e-09	5.46853e-08
AL591845.1	405.598	-1.97313	1.11131e-14	7.98439e-13
AL773572.7	2.57525	-1.51495	0.00106328	0.0048406
AL844908.5	230.525	1.70258	2.20438e-06	2.3027e-05
AL928742.1	3.54896	3.45602	2.50027e-07	3.41447e-06
AL928768.3	87.4676	3.97949	4.50219e-19	7.66769e-17
ALAS1	2979.24	-1.21484	4.77653e-08	7.77655e-07
ALCAM	2537.73	-1.10006	0.000466617	0.00241887
ALDH1L1	370.467	-3.93246	1.25045e-17	1.63928e-15
ALDH1L1-AS2	2.60813	-2.13084	0.000245158	0.00138592
ALDH1L2	1340.51	1.98175	1.83321e-13	1.02649e-11
ALDH3B1	704.414	1.0781	4.01373e-06	3.89148e-05
ALG1L	34.502	1.11716	0.00254055	0.0100363
ALLC	1.63149	-2.05732	7.60006e-05	0.000504742
ALOX12P2	109.078	-1.88902	9.7941e-16	8.51933e-14
ALOX15B	8860.89	-2.29704	6.06166e-05	0.000415749
ALOX5	1567.86	1.45367	6.47562e-08	1.02122e-06
ALPK3	519.803	-1.60149	3.63067e-06	3.55371e-05
ALPP	6.6402	-1.20092	0.00216545	0.00878835
ALX4	227.114	-1.06015	0.0167412	0.0476124
AMH	19.6805	-1.12192	0.000314571	0.00171895
AMICA1	1932.01	1.55745	7.06434e-09	1.39676e-07
ANGPT4	29.0403	-1.2352	0.00209788	0.00857031
ANGPTL2	12286.1	1.38742	2.3014e-07	3.17978e-06
ANGPTL3	2.15674	-1.24562	0.00214899	0.00873773
ANGPTL4	2410.32	-1.50818	3.97539e-05	0.000288013
ANGPTL5	119.105	-1.7054	0.000980294	0.00451631
ANGPTL6	20.6387	1.77475	8.43421e-10	2.08117e-08
ANKRD1	95.346	-4.75176	4.31479e-13	2.17794e-11
ANKRD2	26.1245	-1.31893	0.000473541	0.00244735
ANKRD20A14P	5.99969	-1.24642	0.00251081	0.00994217
ANKRD34B	7.24181	1.56875	0.00030834	0.00168958
ANKRD36BP2	396.843	3.71827	6.5576e-16	5.98646e-14
ANKRD44-IT1	1.80963	1.6463	0.00214107	0.00871328
ANO2	89.6607	-1.02833	2.03959e-05	0.000162258
ANO3	27.7104	-1.31852	0.00101032	0.00463479
ANPEP	4666.76	1.05334	1.57285e-05	0.000128765
ANXA2R	111.62	1.33097	2.50022e-11	9.06403e-10
AOAH	787.638	2.50204	2.47887e-19	4.45248e-17
AOC2	64.7563	-1.17707	8.11423e-10	2.00938e-08
AP000265.1	1.45776	-1.14689	0.0218891	0.0593138
AP000266.7	1.94477	-1.0017	0.032928	0.0823156
AP000343.2	1.44649	-1.37336	0.00245797	0.00976307
AP000351.8	3.05216	-1.89971	0.00202013	0.00829554
AP000355.2	6.45481	-3.36353	8.70255e-11	2.77329e-09
AP000356.1	19.6351	-1.04264	0.00383197	0.0141238
AP000438.2	2.53079	-1.38802	0.00590536	0.0203174
AP000525.1	3.32807	3.28387	2.71706e-07	3.67514e-06
AP000525.8	61.8298	1.60503	6.17208e-08	9.78372e-07
AP000688.29	16.0232	-1.34817	2.61783e-05	0.00020193
AP000695.4	11.8192	1.9482	5.23984e-06	4.90654e-05
AP000695.6	20.6699	1.7462	9.25609e-07	1.07622e-05
AP000696.2	3.83957	2.62237	0.000176017	0.00104257
AP000697.6	1.18528	2.05245	0.00179836	0.00752337
AP000783.1	20.2613	1.2876	0.000165652	0.000987736
AP000867.1	30.4358	1.21989	1.20643e-05	0.000102491
AP001044.2	14.257	-1.95616	1.88683e-05	0.000151455
AP001048.4	2.49225	-1.42732	0.00621374	0.0212012
AP001052.9	6.33515	-1.24833	9.34021e-05	0.000603221
AP001053.11	818.007	-2.02745	3.94572e-14	2.54412e-12
AP001056.1	18.5786	1.44574	5.89216e-08	9.37762e-07
AP001058.3	5.03595	1.03376	0.0114345	0.0348313
AP001092.4	4.88073	1.51759	0.00143133	0.00621013
AP001205.1	6.95438	-1.07535	0.00282744	0.0109814
AP001257.1	4.83182	1.30591	0.0024334	0.00968213
AP001434.2	12.2472	2.1221	8.75527e-05	0.000569968
AP001626.1	34.0898	1.3568	1.54188e-05	0.000126557
AP001631.9	1.53771	1.77785	0.00170889	0.00721014
AP002414.2	9.00451	1.83689	1.10948e-05	9.52788e-05
AP002954.4	7.72375	1.92308	0.000244003	0.00138134
AP003774.1	7.11379	1.68192	5.85527e-05	0.000403494
AP003774.4	15.2338	1.61409	4.11735e-06	3.98356e-05
AP003774.6	3.94635	1.11598	0.00403955	0.0147723
AP006216.11	39.9089	-1.04033	2.19818e-05	0.000173725
AP006621.8	1.29217	-1.98389	0.000278786	0.0015488
AP3B2	101.55	-1.1251	1.75522e-05	0.000142049
APBA2	432.562	1.02919	3.0529e-05	0.000231297
APBB1IP	1184.88	1.01189	0.000654851	0.00320656
APLN	248.858	1.87193	5.07303e-10	1.32883e-08
APLNR	861.201	1.82765	3.79006e-14	2.45519e-12
APOA1	8.22927	-1.76037	1.58568e-07	2.2738e-06
APOA5	0.997758	-2.02008	0.00432765	0.0156707
APOBEC2	33.0591	-3.23773	4.10814e-11	1.40987e-09
APOBEC3D	196.099	1.75237	3.14734e-14	2.08774e-12
APOBEC3F	177.983	1.02417	2.38145e-07	3.27077e-06
APOBEC3G	599.134	1.49967	1.7046e-08	3.06972e-07
APOBEC3H	26.6723	1.68008	1.4271e-06	1.57493e-05
APOC1P1	15.9359	-1.96781	5.90037e-05	0.000406096
APOC3	0.943638	-2.17869	0.000791006	0.00375752
APOD	11746	-1.27454	0.00357045	0.0133318
APOL1	3214.93	1.71128	3.18169e-08	5.3993e-07
APOLD1	1441.21	-1.58945	3.37046e-06	3.33919e-05
AQP4	17.4206	-3.49702	3.67771e-13	1.89793e-11
AQP7	281.505	-2.22455	1.40115e-05	0.000116353
AQP7P1	25.6451	-3.00385	3.43078e-08	5.75494e-07
AQP7P2	1.15991	-2.11917	0.000216346	0.00124511
AQP7P3	83.8578	-2.57019	4.82592e-08	7.84772e-07
AQP7P4	1.27958	-2.38377	0.000336151	0.00182606
AQP8	4.06763	-1.23017	0.000581798	0.00290437
ARC	310.109	-2.73952	2.28193e-11	8.3401e-10
AREG	79.1105	-2.87224	2.93687e-09	6.35655e-08
ARHGAP15	451.634	1.3705	3.12484e-10	8.59207e-09
ARHGAP30	3221.87	1.20921	1.18739e-07	1.75164e-06
ARHGAP36	5.09778	-3.30599	6.70213e-08	1.05394e-06
ARHGAP4	1633.83	1.5647	7.73872e-12	3.08445e-10
ARHGAP8	35.6512	-1.47355	0.000451036	0.00234867
ARHGAP9	842.239	1.47571	1.27872e-07	1.86751e-06
ARHGDIB	7506.64	1.40165	2.58799e-12	1.14906e-10
ARHGDIG	4.0695	-1.74399	1.16865e-05	9.96489e-05
ARID3C	13.3832	-1.98515	1.63364e-12	7.46018e-11
ARL11	176.344	1.65852	1.54748e-09	3.60137e-08
ARL14	6.99671	-1.4768	0.0023492	0.00941348
ARL5C	11.6235	1.40087	0.000672305	0.00327736
ARMC9	460.556	1.1309	2.50078e-10	7.10205e-09
ARMS2	2.34028	-1.22968	0.000662961	0.00324035
ARPC1B	3211.23	1.33553	1.22545e-09	2.91714e-08
ARPC3P1	1.8342	1.19925	0.0125621	0.0376183
ARPP21	11.4579	-2.45051	1.26179e-05	0.000106391
ARR3	30.6238	-1.19871	1.48831e-06	1.63431e-05
ARRDC5	13.2553	1.41328	1.13168e-05	9.69147e-05
ARSB	1003.26	1.3046	3.11754e-12	1.35589e-10
ARSF	417.101	1.80898	3.38126e-08	5.68912e-07
ART1	1.13123	-2.34812	0.000378181	0.00202416
ART3	30.5764	-2.47346	2.10526e-11	7.71307e-10
ASB10	1.24158	-1.77643	0.0212522	0.0578144
ASB11	34.8487	-1.56924	7.28812e-05	0.000486596
ASB15	3.53158	-3.74034	2.39817e-07	3.29028e-06
ASB4	10.7982	-1.55704	0.000147949	0.000897264
ASB5	25.7173	-5.5156	4.63558e-17	5.38759e-15
ASCL1	1.24986	1.92117	0.00238289	0.00950714
ASCL4	16.8056	-1.40938	0.000182317	0.00107345
ASF1B	349.297	1.07662	5.23431e-06	4.90302e-05
ASIC3	75.6341	-1.10112	1.69893e-07	2.41491e-06
ASIP	63.7866	-2.55409	3.19682e-21	8.03884e-19
ASNSP1	7.08796	-4.75931	5.67807e-15	4.30305e-13
ASPN	4169.42	2.51625	2.3361e-10	6.68933e-09
ASS1P1	3.73333	1.35822	0.00172946	0.00728358
ASTL	18.3031	-1.30574	5.74097e-08	9.16335e-07
ATF3	2262.75	-1.46716	0.000265366	0.00148589
ATOH1	2.60288	-2.40008	5.37592e-05	0.000374473
ATP13A5	95.9899	-1.30257	0.00405417	0.014818
ATP1A2	652.018	-1.61767	0.000350838	0.00189653
ATP1B4	9.10273	-1.69816	1.15867e-05	9.89195e-05
ATP2A1	101.956	-2.46967	1.03743e-10	3.23158e-09
ATP2B2	46.5861	-1.62677	1.54823e-06	1.69137e-05
ATP2B3	5.92643	-1.98309	7.33082e-07	8.76309e-06
ATP5G1P4	4.02129	1.48703	0.000676501	0.00329226
ATP5G1P6	15.2203	-1.38994	0.00011326	0.000713155
ATP6V0A4	480.71	-2.1285	8.5649e-05	0.000559618
ATP6V0D2	37.3772	2.05496	0.000989029	0.00454898
ATP8B3	104.418	1.32811	5.79259e-09	1.17815e-07
AVPR1B	2.0149	-1.18007	0.00295269	0.01138
AVPR2	133.499	1.19691	0.000461273	0.00239431
AWAT1	1057.33	-3.96796	5.06834e-09	1.04623e-07
AWAT2	2873.12	-4.24409	2.03595e-10	5.90937e-09
AXDND1	38.2102	-5.18241	7.25026e-33	2.86499e-29
B3GALT5	13.8586	-1.24391	0.0123533	0.037096
B3GNT9	703.351	1.02751	6.18454e-07	7.60651e-06
B4GALNT3	1737.91	-1.1068	6.40692e-08	1.01212e-06
B4GALNT4	156.314	-1.00398	5.13133e-07	6.45172e-06
BAAT	2.03138	-1.49342	0.00028926	0.00159833
BACH2	590.774	-1.49791	1.0854e-10	3.35832e-09
BAG2	376.114	1.30723	3.71572e-07	4.83524e-06
BAI1	471.065	-1.45743	7.33829e-08	1.14164e-06
BANK1	266.045	1.46079	2.63601e-05	0.000203105
BARX2	1577.76	-1.00794	0.00123727	0.00549716
BASP1	3246.62	1.4521	1.70568e-09	3.91867e-08
BATF2	137.064	1.90353	5.46912e-06	5.10396e-05
BCAN	325.056	-1.34646	4.60075e-05	0.00032673
BCAS2P2	2.57563	1.19802	0.0205851	0.0563879
BCAS4	65.8304	1.05879	3.81038e-06	3.71646e-05
BCAT1	1207.13	1.95291	6.34562e-10	1.61096e-08
BCAT2	1523.38	-1.86644	2.36342e-21	5.99768e-19
BCL2L14	27.841	1.3849	0.000311677	0.00170483
BCRP8	2.3278	-1.5498	0.000478859	0.00246753
BDNF	50.333	-1.09144	4.61129e-05	0.000327311
BEAN1	195.236	-2.15995	1.91648e-14	1.32199e-12
BEGAIN	89.3038	-1.70498	1.70428e-16	1.7574e-14
BEND4	9.26008	1.42046	0.00123479	0.00549126
BEND6	207.151	1.43011	8.95785e-08	1.35772e-06
BEST3	25.7309	-1.61539	0.000930596	0.00432303
BEST4	37.5959	-1.64412	8.07572e-11	2.60488e-09
BEX1	9.42583	-2.20012	4.41666e-11	1.50826e-09
BEX2	212.462	-1.28006	5.80986e-12	2.37732e-10
BFSP2	11.8513	2.3174	1.57094e-07	2.255e-06
BGN	17905	1.39007	2.87622e-06	2.91318e-05
BHLHA15	110.701	2.95298	2.62793e-09	5.74181e-08
BIN2	820.576	1.85157	1.72796e-12	7.86138e-11
BIRC5	566.588	1.07308	0.000150036	0.000908328
BLK	117.792	2.86966	3.13353e-11	1.10275e-09
BLM	191.944	1.31619	2.32004e-07	3.20232e-06
BMF	1119.91	1.61201	5.30092e-10	1.37422e-08
BMP1	3692.49	1.52829	2.59824e-13	1.39283e-11
BMP3	25.9336	-1.61758	0.000460257	0.00239083
BMP5	24.7225	-1.17067	0.00842448	0.0271755
BMPR1APS1	1.71753	-1.10288	0.0125699	0.0376335
BOK-AS1	0.980195	-1.29609	0.0209415	0.0571435
BOLL	2.06618	-1.79496	5.00479e-05	0.000351129
BPIFB4	17.5511	4.28566	5.29746e-11	1.78481e-09
BPY2	1.96402	-2.98739	7.78455e-05	0.00051588
BRI3BP	3490.18	-2.01537	2.63896e-15	2.09759e-13
BRP44L	1416.34	-1.01179	2.03762e-17	2.56194e-15
BST2	1506.81	1.63603	1.40166e-10	4.21428e-09
BTBD16	113.758	-1.28236	0.000197393	0.00114925
BTK	906.538	1.60431	1.80099e-16	1.84508e-14
BTLA	88.4405	1.62015	1.02861e-09	2.49363e-08
BTN1A1	11.5467	2.27456	9.05092e-09	1.74831e-07
BTN3A1	2198.66	1.30878	8.63896e-10	2.126e-08
BTN3A2	2630.54	1.32195	2.51252e-05	0.000194838
BTN3A3	1629.18	1.34229	6.60701e-10	1.67053e-08
BTNL9	649.086	-1.27809	0.000334309	0.00181783
BX842568.2	1.03816	-1.80056	0.0012397	0.00550578
C10orf105	23.6169	1.03699	0.000866506	0.00407003
C10orf108	13.2281	-1.85554	2.77243e-05	0.000212315
C10orf112	17.0206	-1.03543	0.00373924	0.0138314
C10orf129	254.243	-4.25103	2.22183e-13	1.21219e-11
C10orf57	3408.73	-1.09427	1.26299e-08	2.35416e-07
C10orf67	11.1203	-1.36568	7.05066e-06	6.361e-05
C10orf71	19.446	-3.97194	2.13129e-10	6.14741e-09
C10orf82	19.6951	-1.17244	1.46027e-06	1.60671e-05
C10orf85	6.14967	1.23455	0.00711088	0.0236014
C10orf99	1343.6	3.26957	8.7515e-16	7.78377e-14
C11orf21	206.302	1.64638	3.15173e-08	5.35504e-07
C11orf34	2.12496	-1.20284	0.00272213	0.0106366
C11orf86	1.34786	-1.81434	0.0158905	0.0455724
C11orf88	2.40422	1.56775	0.000744671	0.00357734
C11orf89	208.615	1.15719	2.48314e-05	0.000192983
C11orf91	9.74002	-1.97409	1.98342e-06	2.10124e-05
C11orf96	1806.87	-1.74765	2.19288e-06	2.29241e-05
C12orf39	15.7076	-2.22913	1.18889e-05	0.000101156
C12orf42	4.61371	2.167	3.43743e-06	3.39338e-05
C12orf59	13.1903	1.39998	0.000680272	0.00330819
C12orf74	5.95862	2.64199	3.06138e-07	4.07708e-06
C12orf75	1213.62	1.23376	6.15758e-12	2.51217e-10
C13orf33	3914.21	-1.39334	0.000691946	0.0033567
C14orf162	1.70496	-1.17523	0.0257918	0.0677262
C14orf180	44.3536	-1.84671	0.0117972	0.0357456
C14orf39	3.06798	-2.36473	3.34307e-05	0.000250129
C15orf43	5.20851	-1.6259	0.00286975	0.0111192
C15orf54	3.19183	2.19151	0.000244935	0.00138494
C16orf54	357.392	2.04477	1.30603e-12	6.05126e-11
C16orf73	6.72538	-1.03324	0.000285449	0.00158106
C16orf89	4.87777	1.4622	0.0214137	0.0582022
C17orf28	612.777	1.10231	0.000122233	0.00076224
C17orf62	3360.41	1.06228	2.55357e-13	1.37154e-11
C17orf66	5.57113	1.35347	0.00095222	0.00440605
C17orf82	8.26148	1.0093	0.00104861	0.00478717
C17orf96	558.763	-1.09241	0.000131242	0.00081015
C18orf26	8.32992	1.16182	0.0255608	0.0672984
C18orf63	0.587537	-1.51578	0.0301501	0.0767373
C19orf35	41.6621	1.58062	7.18708e-07	8.63767e-06
C19orf38	115.891	1.59125	8.85378e-09	1.71742e-07
C19orf77	4.9359	-1.4185	2.36341e-05	0.000184987
C1orf105	13.2586	-1.27278	0.000157628	0.000948272
C1orf129	1.61536	1.8348	0.0014455	0.00625857
C1orf130	71.4239	-1.56297	1.57296e-05	0.000128765
C1orf158	54.0082	-5.2937	6.54729e-22	1.90636e-19
C1orf162	706.096	1.55633	6.64444e-08	1.04546e-06
C1orf186	307.596	1.28841	1.91209e-06	2.03268e-05
C1orf195	1.25392	1.40596	0.0173371	0.0490198
C1orf200	5.23189	1.89538	0.000140105	0.000856449
C1orf210	382.407	-1.01197	4.17882e-06	4.03598e-05
C1orf228	92.7552	1.23085	0.000185539	0.00108918
C1orf38	1804.14	1.74833	1.49795e-09	3.49956e-08
C1orf85	1369.35	1.19026	1.74395e-11	6.50127e-10
C1QA	5818.47	1.86962	2.88855e-08	4.93515e-07
C1QB	5540.23	2.07028	4.2802e-08	7.06411e-07
C1QC	5869.31	1.89887	3.03882e-08	5.17591e-07
C1QL2	18.1545	-4.11998	5.8634e-24	2.5744e-21
C1QTNF3	1783.56	1.48513	0.00273328	0.0106727
C1QTNF6	3030.32	3.07387	3.68603e-23	1.43605e-20
C1R	22721.1	1.31468	4.95251e-09	1.02462e-07
C1S	35485.6	1.12634	1.56338e-08	2.85066e-07
C2	608.721	2.24054	1.18491e-16	1.26061e-14
C20orf118	74.0089	1.10712	2.93965e-05	0.000223819
C20orf166	4.9154	-3.07537	6.94805e-05	0.000467423
C20orf203	9.26656	-1.0594	0.000670773	0.0032712
C20orf3	8063.84	-1.82997	5.67782e-17	6.41038e-15
C21orf128	1.72566	-1.76121	0.00173974	0.00732465
C21orf88	8.55438	-1.06549	0.015647	0.0450335
C22orf31	25.4291	-1.40895	9.41517e-16	8.26771e-14
C22orf34	86.321	1.01563	7.40507e-06	6.64822e-05
C22orf42	4.81674	1.34226	0.00138972	0.00606324
C22orf45	32.4724	-2.10072	1.14974e-12	5.35568e-11
C2CD2	2543.37	-1.01994	1.92711e-08	3.42362e-07
C2CD4A	59.0087	-1.24113	0.0124262	0.0372758
C2CD4B	199.424	-1.07796	0.000939128	0.00435567
C2CD4D	98.9671	-1.62972	1.82577e-16	1.86357e-14
C2orf71	20.9148	-1.51939	1.30047e-05	0.000109007
C2orf82	143.877	-1.00901	0.021451	0.0582749
C2orf89	221.804	1.09829	1.12987e-06	1.28561e-05
C3	34120.9	1.36672	4.4083e-05	0.000314871
C3AR1	1019.7	2.06905	5.82389e-10	1.49856e-08
C3orf43	3.3083	-1.16738	0.0226455	0.0608921
C3orf45	4.49012	-2.17387	1.40071e-10	4.21428e-09
C3orf72	35.0987	-1.92125	5.09231e-05	0.000356423
C3orf80	68.4545	-1.49304	0.00297557	0.0114573
C4A	138.742	2.09964	8.6049e-11	2.7485e-09
C4B	212.166	3.00887	3.88832e-10	1.04119e-08
C4orf45	1.80996	-1.04157	0.0101686	0.0316054
C4orf48	143.363	1.37699	1.66426e-10	4.93939e-09
C4orf50	7.25564	2.92824	7.62111e-07	9.09045e-06
C4orf6	3.84014	-1.23631	0.00340122	0.0127915
C5orf27	310.373	-3.06714	1.24693e-17	1.63928e-15
C5orf4	3065.85	-1.67522	6.39481e-10	1.61984e-08
C5orf47	1.57869	-1.04557	0.0231757	0.0620043
C6orf10	3.51443	-2.02043	9.18214e-06	8.07333e-05
C6orf195	4.14323	-1.33922	7.04596e-05	0.000473399
C6orf222	8.51625	-1.3636	6.58367e-05	0.00044646
C6orf223	53.1872	1.55935	0.010356	0.0320642
C7	655.031	-1.04221	0.0261937	0.0685473
C8orf12	2.16445	-1.93997	2.66364e-05	0.000204948
C8orf31	43.6563	1.0084	2.61753e-05	0.00020193
C8orf56	25.1149	1.78841	3.01051e-06	3.02704e-05
C9orf139	65.0646	1.80844	9.20319e-08	1.38957e-06
C9orf24	13.5422	-1.22816	7.98632e-06	7.10777e-05
CA13	452.374	-1.49636	9.65078e-13	4.5789e-11
CA3	132.764	-1.82073	0.000192746	0.00112575
CA6	961.736	-2.01387	0.000201031	0.00116797
CA9	72.6504	-1.29361	0.00196741	0.00811641
CACNA1B	28.6851	1.60235	0.0014868	0.00641298
CACNA1C-AS4	0.882811	-2.18193	0.000160155	0.000959298
CACNA1E	41.4502	1.86151	4.94852e-07	6.23888e-06
CACNA1I	57.4097	1.48754	1.53529e-06	1.67989e-05
CACNA1S	30.5239	-4.74298	1.77275e-13	9.96669e-12
CACNA2D4	202.101	1.41466	6.0535e-11	2.01499e-09
CACNB1	466.792	-1.1657	3.30736e-12	1.42057e-10
CACNG1	7.38577	-3.59396	1.72436e-06	1.85737e-05
CACNG6	6.15793	1.24133	0.0271178	0.0704789
CADM2	95.164	-2.33621	1.45346e-08	2.67492e-07
CAGE1	2.54891	-1.33653	0.000752983	0.00360662
CALB2	351.902	-1.6709	1.64877e-06	1.78849e-05
CALCA	14.7677	-3.2763	5.01498e-08	8.09331e-07
CALCB	5.96587	-1.37874	0.000449823	0.00234279
CALN1	151.701	1.29139	1.90014e-05	0.000152436
CAMK1G	21.7958	1.31609	0.00597809	0.020511
CAMK2B	88.0554	-2.7204	9.55609e-15	7.0608e-13
CAMK2N2	5.40121	1.15229	0.002408	0.00958934
CAMK4	248.939	1.13387	0.000145345	0.000883992
CAMP	22.5591	1.53604	0.0056951	0.0197162
CAP2	365.753	-1.34432	6.17471e-10	1.57709e-08
CAPG	7613.02	1.02203	2.23225e-05	0.000176116
CAPN8	120.324	-2.07459	0.000110107	0.00069663
CAPSL	1.5687	1.37553	0.04084	0.0976468
CAPZA3	5.94172	-1.1398	0.00107469	0.00488849
CARD11	510.094	2.09008	3.12313e-12	1.35618e-10
CARD18	855.083	-1.62949	8.21014e-09	1.61179e-07
CARD6	1048.09	1.11819	2.24819e-09	4.98695e-08
CARNS1	151.943	-1.32934	9.82601e-10	2.38838e-08
CASC4P1	4.25439	2.65461	1.68992e-05	0.000137203
CASKIN1	58.0833	-1.73465	1.27029e-11	4.89524e-10
CASP10	1299.78	1.36171	8.34964e-18	1.17238e-15
CASP1P1	1.2259	-2.14798	8.03774e-05	0.000530119
CASP1P2	144.483	-1.24973	8.93837e-05	0.000579705
CASP5	57.3482	2.24164	2.68665e-05	0.000206657
CASQ1	55.1805	-2.07153	1.08661e-07	1.61682e-06
CASR	2.93383	1.80263	0.00312806	0.0119556
CBFA2T3	552.301	1.08456	3.67578e-09	7.79722e-08
CBLN3	188.546	1.16542	3.90511e-06	3.79681e-05
CBLN4	3.50026	-1.12141	0.032905	0.0822878
CCDC102B	179.877	1.36214	2.68201e-08	4.61937e-07
CCDC108	1.9486	-2.1144	7.78926e-07	9.24319e-06
CCDC158	20.3811	-1.24264	1.26936e-06	1.41808e-05
CCDC162P	19.5227	-1.04583	0.00699249	0.0232968
CCDC166	3.64427	-4.24013	6.96278e-13	3.427e-11
CCDC169	5.86443	-2.27581	2.72262e-10	7.63796e-09
CCDC172	5.83153	-4.28627	3.17966e-14	2.09911e-12
CCDC27	1.19886	-1.46311	0.0101071	0.0314481
CCDC38	3.30086	-1.08253	0.00112732	0.00508773
CCDC80	31151.1	1.02735	0.00287547	0.0111367
CCDC86	758.913	-1.24239	1.06433e-08	2.02478e-07
CCDC88B	1426.32	1.3662	1.00129e-08	1.92072e-07
CCDC88C	1841.18	1.09411	1.75598e-17	2.22809e-15
CCIN	17.8452	1.11439	0.000381033	0.00203667
CCK	8.79125	-2.20773	1.59699e-07	2.28883e-06
CCKAR	3.16953	1.48868	0.0155901	0.044916
CCKBR	17.0588	-2.18533	1.09267e-09	2.63048e-08
CCL1	5.16245	1.56991	0.0033694	0.0127115
CCL11	34.9548	2.43385	2.61447e-06	2.67155e-05
CCL16	10.4297	1.08324	0.00274042	0.010696
CCL18	7872.68	2.26184	1.51863e-05	0.000124909
CCL2	3613.6	-1.11681	0.00851148	0.0273699
CCL23	44.7045	1.11948	0.00015395	0.000928566
CCL25	4.24344	2.29418	4.54605e-05	0.000323427
CCL3	350.33	1.90968	7.77526e-05	0.000515388
CCL3L1	29.1435	2.40273	1.45667e-05	0.000120493
CCL3L3	4.45944	1.73275	0.0249423	0.0659147
CCL4	244.349	2.38945	1.33685e-07	1.9442e-06
CCL4L1	4.54891	3.09928	4.561e-06	4.3504e-05
CCL4L2	66.4044	2.79849	1.24173e-07	1.81926e-06
CCL5	1143.16	2.19896	1.1211e-10	3.45716e-09
CCNA1	37.1407	-1.69064	5.84411e-07	7.24905e-06
CCR1	1268.09	1.16053	0.00198057	0.00816339
CCR2	868.683	2.42809	2.26625e-15	1.84373e-13
CCR3	33.7197	1.61483	0.000163872	0.000978385
CCR4	469.973	1.35165	0.000216686	0.00124636
CCR5	826.904	2.19408	3.11472e-12	1.35589e-10
CCR6	378.954	1.15462	1.72964e-06	1.86235e-05
CCR7	533.954	1.82194	1.63476e-06	1.77538e-05
CCRL2	196.511	1.26796	0.00361584	0.013465
CD14	5880.4	1.6342	8.76211e-08	1.33243e-06
CD163	5762.51	1.74321	1.78393e-08	3.19595e-07
CD163L1	1352.07	1.99769	3.24489e-17	3.88559e-15
CD177	347.182	3.67671	8.13104e-12	3.22687e-10
CD180	374.025	1.92488	7.02907e-09	1.39377e-07
CD19	143.558	5.05462	8.43494e-27	6.48108e-24
CD1D	79.5576	1.29846	0.000115062	0.000723018
CD2	922.311	1.91441	1.02322e-09	2.48276e-08
CD22	304.019	3.2293	1.67068e-16	1.73234e-14
CD226	124.479	1.19035	1.54295e-05	0.000126608
CD244	103.308	2.02206	7.37762e-13	3.58651e-11
CD247	427.636	2.06308	2.94499e-11	1.04616e-09
CD248	8264.65	1.3421	3.04885e-05	0.000231053
CD27	250.007	3.11169	6.20266e-18	8.93604e-16
CD276	4754.29	1.03227	2.46085e-05	0.000191685
CD28	383.524	1.66765	7.68071e-08	1.18624e-06
CD300A	574.633	1.71231	2.02214e-07	2.82926e-06
CD300C	153.124	1.08883	0.00126097	0.00559059
CD300LB	105.91	1.72585	6.45346e-07	7.87425e-06
CD300LF	171.749	2.82102	9.89285e-11	3.10256e-09
CD33	385.626	1.20064	2.49343e-06	2.56397e-05
CD37	1214.99	1.91891	2.95792e-12	1.29256e-10
CD38	237.301	3.71786	6.49506e-22	1.90636e-19
CD3D	434.802	1.92892	7.44595e-10	1.86223e-08
CD3E	1083.46	1.96099	1.49617e-10	4.46446e-09
CD3G	296.521	1.80415	1.86172e-09	4.23495e-08
CD4	4623.59	1.63731	6.32588e-11	2.10025e-09
CD40LG	175.79	1.48636	2.3618e-06	2.44305e-05
CD48	773.089	2.03775	3.16589e-13	1.6617e-11
CD5	674.522	1.55001	8.5144e-08	1.30192e-06
CD52	794.203	1.76576	2.80828e-09	6.09253e-08
CD53	3139.87	1.85373	3.10689e-11	1.09617e-09
CD6	862.699	1.63784	1.87742e-08	3.34178e-07
CD68	4.66204	1.36935	0.000839857	0.00396326
CD7	351.435	1.59708	7.66785e-06	6.85743e-05
CD72	160.723	1.46625	4.96365e-06	4.68599e-05
CD74	80854.3	1.29287	1.02716e-08	1.96218e-07
CD79A	1480.66	4.99946	6.60957e-25	3.58485e-22
CD79B	471.048	1.93921	8.11807e-12	3.22635e-10
CD80	42.3614	1.82127	2.62661e-05	0.00020255
CD84	1724.26	1.47687	3.27652e-06	3.25312e-05
CD86	806.162	1.60773	1.7104e-09	3.92625e-08
CD8A	619.096	1.9487	9.59837e-11	3.01705e-09
CD8B	197.092	1.75672	4.26653e-10	1.13315e-08
CD96	488.876	1.5465	2.47841e-09	5.44954e-08
CDC25B	3168.55	1.28573	4.98929e-10	1.30938e-08
CDC42EP4	4381.71	-1.55691	3.5239e-14	2.30436e-12
CDH11	4286.09	1.25485	5.82675e-07	7.23725e-06
CDH12	66.6556	-2.32381	3.52848e-09	7.50778e-08
CDH16	5.68236	-2.00097	7.51849e-05	0.000499805
CDH17	7.88364	1.46069	0.000133585	0.000822506
CDH19	239.371	-1.59252	6.89881e-07	8.33923e-06
CDH20	49.1298	-1.05814	0.00143401	0.0062192
CDH22	216.877	-1.32635	0.00022085	0.00126694
CDH7	6.05889	-2.28622	3.58021e-10	9.69952e-09
CDKL2	75.0894	-4.14696	1.20709e-27	1.33557e-24
CDKN1A	11362.7	-1.53882	1.63374e-08	2.95945e-07
CDNF	83.0834	-1.06008	4.5733e-08	7.4809e-07
CDO1	287.218	-1.00211	0.00891166	0.0283939
CDX1	9.77092	1.10914	0.0112104	0.0342622
CDX4	17.346	1.20359	0.0274977	0.071312
CEACAM1	430.449	-1.47417	3.63328e-05	0.000267217
CEACAM21	103.677	2.05413	3.02147e-16	2.94284e-14
CEACAM4	53.4861	2.0494	1.22849e-05	0.000104077
CEACAM5	265.678	1.32959	0.0096551	0.0303213
CEACAM6	568.253	1.04946	0.0327122	0.0819465
CEACAMP5	1.29666	-1.57197	0.00639931	0.0217085
CEBPE	20.0208	2.23864	1.67635e-05	0.000136301
CECR1	4425.82	2.19885	1.84289e-20	4.04572e-18
CECR2	153.577	-2.2149	1.16383e-08	2.18849e-07
CECR9	2.59498	-1.24892	0.00866327	0.0277375
CELA2A	1.47218	-1.62983	0.000624161	0.00307697
CELF3	1.5991	-1.19115	0.00947238	0.0298435
CELF4	29.8575	1.09821	6.21654e-05	0.000425528
CERCAM	5263.72	1.75445	3.09593e-07	4.11121e-06
CERKL	320.336	2.07816	2.16916e-16	2.16611e-14
CERS4	2966.84	-1.0555	2.42481e-05	0.00018931
CES5AP1	1.55811	-1.84709	0.000623371	0.00307363
CFB	115.34	1.4712	7.04059e-09	1.39406e-07
CFI	611.324	1.37499	1.86961e-15	1.55301e-13
CFL1P6	1.37987	1.24954	0.0246239	0.0652102
CFP	529.11	1.10192	1.95473e-05	0.000156361
CGA	44.1409	-2.31429	5.19687e-05	0.000363282
CGNL1	1913.24	-1.02901	0.00172796	0.00727948
CHAC1	200.987	1.32956	0.00301599	0.0115933
CHADL	166.819	-1.38692	4.50754e-08	7.39081e-07
CHCHD10	795.134	-1.01942	2.88679e-10	8.03335e-09
CHD5	23.9469	-1.20318	0.00688444	0.0230044
CHGA	26.4656	-2.33702	2.95066e-06	2.97551e-05
CHGB	12.0453	-1.68318	5.53851e-06	5.16001e-05
CHI3L1	12008.6	-1.62278	4.6797e-05	0.000331571
CHIT1	846.32	1.38774	0.0311016	0.078666
CHMP4BP1	5.14009	-1.49535	0.00109511	0.00496586
CHN1	1121.2	2.18615	1.2747e-22	4.29993e-20
CHPF	3783.13	1.17446	1.44409e-09	3.3823e-08
CHRDL1	3221.09	-1.26903	0.00151161	0.00650221
CHRDL2	506.623	3.44935	5.18898e-10	1.35408e-08
CHRM1	59.2503	-1.11513	0.0182586	0.0511755
CHRM2	3.23564	-1.51392	0.0209656	0.0571962
CHRM3-AS2	30.4874	2.74758	5.78132e-12	2.36914e-10
CHRNA1	23.8242	-1.3954	0.00203016	0.00833134
CHRNA2	7.02387	-1.20152	0.0348213	0.0859763
CHRNA4	6.42818	-2.18827	7.75166e-06	6.92343e-05
CHRNB2	41.6415	-1.20581	1.47804e-05	0.000122115
CHRND	4.76449	-2.2848	2.61147e-06	2.66947e-05
CHST11	1740.05	1.32568	6.83173e-08	1.07067e-06
CHST13	43.353	1.96815	4.00367e-06	3.88445e-05
CIDEA	1590.88	-3.4826	2.54869e-15	2.05548e-13
CIDEC	831.962	-2.68484	0.000197075	0.00114788
CIITA	2434.04	1.28385	3.41691e-09	7.29283e-08
CITED1	8.14285	-1.21774	2.00855e-06	2.1246e-05
CITF22-49D8.1	7.33852	3.15432	1.14714e-06	1.30206e-05
CKM	311.252	-5.38646	1.02337e-16	1.10146e-14
CKMT2	141.621	-1.82243	3.13325e-06	3.13223e-05
CLC	160.532	3.8242	3.12648e-11	1.10168e-09
CLCA3P	4.62275	1.40784	0.00914823	0.0290227
CLCNKA	23.7578	-1.69485	0.000707214	0.00342236
CLDN1	12795.1	-1.33718	8.78168e-07	1.02624e-05
CLDN16	55.0856	-1.19507	0.000156387	0.000941623
CLDN17	21.9138	2.74623	4.15128e-05	0.000298955
CLDN19	29.8882	-1.62309	0.00176195	0.00740465
CLDN2	13.9273	-1.18857	0.00106207	0.00483744
CLDN24	3.75012	1.66849	0.00236333	0.00945638
CLDN6	2.89537	-1.52153	0.000310348	0.00169912
CLEC10A	1445.51	1.15571	0.000108489	0.00068718
CLEC11A	1280.68	1.30972	7.83672e-07	9.29552e-06
CLEC12A	133.883	1.7781	9.16632e-07	1.06668e-05
CLEC17A	30.736	2.33943	2.3141e-07	3.19572e-06
CLEC1B	8.75509	1.22116	0.00326923	0.0123953
CLEC2D	252.001	1.0324	0.000103901	0.000660845
CLEC4A	188.752	1.11025	0.000112322	0.000709025
CLEC4C	38.2715	3.06344	2.05901e-11	7.5838e-10
CLEC4D	57.7354	1.95161	0.000391794	0.00208252
CLEC4E	248.778	2.51307	4.67421e-07	5.94453e-06
CLEC4G	223.726	1.6673	0.000137461	0.000843271
CLEC4M	4.0125	1.28176	0.0190692	0.0530071
CLEC5A	313.963	1.03069	0.00329495	0.0124732
CLEC6A	12.3788	2.80145	1.2654e-06	1.41625e-05
CLEC7A	1052.67	1.09735	0.000618001	0.00305423
CLEC9A	61.4413	1.07159	0.000307201	0.00168463
CLECL1	33.8872	1.2685	0.000382347	0.00204211
CLLU1OS	11.9174	1.23471	0.0228365	0.0612748
CLMP	2017.94	-1.74681	1.13422e-10	3.49373e-09
CLPSL2	6.84597	-2.08443	0.00347746	0.013041
CLSTN2	259.838	-1.45541	9.90674e-06	8.62273e-05
CLVS2	4.77208	-1.86724	0.0021175	0.00863771
CMKLR1	1841.49	1.37349	2.40492e-07	3.29645e-06
CMTM5	18.6619	-1.0666	0.000546295	0.00275448
CMTM8	245.331	-1.1382	1.60093e-11	6.03316e-10
CMYA5	841.852	-2.23907	3.73756e-11	1.29717e-09
CNDP1	41.2211	-4.11744	3.22453e-33	1.78387e-29
CNFN	6487.05	1.16697	0.000386638	0.00206077
CNGA3	7.98754	-1.59271	0.00268776	0.0105202
CNGB1	86.8282	1.66596	0.00350543	0.0131298
CNKSR2	101.21	-1.4169	6.16223e-05	0.000422228
CNKSR3	922.918	-1.2016	1.09566e-09	2.63311e-08
CNPY3	1778.77	1.04114	4.33534e-14	2.77853e-12
CNPY4	641.484	1.17358	3.27156e-08	5.53483e-07
CNR2	50.4838	2.05245	5.12205e-11	1.73629e-09
CNTF	32.251	-1.07797	2.38385e-06	2.46135e-05
CNTFR	433.63	-3.05491	7.46097e-26	4.58617e-23
CNTN2	79.1049	-1.71914	1.13223e-06	1.28777e-05
CNTN5	1.43965	-1.35134	0.0314622	0.0794337
CNTNAP2	61.5309	1.45791	0.0010287	0.0047103
CNTNAP4	6.59229	-1.14861	0.00349282	0.0130861
COCH	756.506	-2.81738	5.5433e-10	1.43436e-08
COL10A1	105.584	1.69976	0.000709993	0.00343401
COL13A1	539.365	1.18771	1.23529e-07	1.81078e-06
COL14A1	16448.8	1.72734	4.89789e-06	4.63023e-05
COL1A1	685493	2.7296	1.24536e-09	2.96198e-08
COL1A2	459662	2.38292	6.44749e-09	1.29235e-07
COL2A1	8.59144	-1.11982	0.00152472	0.00654794
COL3A1	591724	3.11739	1.95061e-13	1.07821e-11
COL4A1	18934.8	1.44174	1.37891e-06	1.52813e-05
COL4A2	17624.7	1.33664	6.75005e-07	8.18558e-06
COL4A4	536.887	2.03057	5.07088e-08	8.17399e-07
COL5A1	40065.2	2.72787	8.45125e-14	5.16048e-12
COL5A2	29190	2.63893	1.04098e-17	1.40462e-15
COL5A3	4778.12	1.01053	1.46951e-07	2.12372e-06
COL6A1	71738.5	1.47214	2.28167e-07	3.15409e-06
COL6A2	94621.7	1.28957	1.12147e-05	9.61888e-05
COL6A3	79123.2	2.55211	6.29516e-18	8.9758e-16
COL6A4P1	4.31908	-1.48799	0.000175286	0.00103935
COL8A1	623.782	1.0878	0.0013235	0.0058184
COLEC11	30.5248	2.09493	1.00668e-10	3.14334e-09
COMP	5325.76	1.17127	0.0153545	0.0443665
CORO1A	4011.91	1.86237	1.04794e-10	3.26063e-09
COTL1	5665.45	1.37632	2.82549e-07	3.80321e-06
COX20P2	1.57814	1.94097	0.00177078	0.00743382
COX4I2	175.031	1.50686	3.49248e-10	9.48041e-09
COX6A2	14.2671	-2.97859	0.000112254	0.000708759
COX6CP1	2.60085	-1.09759	0.00560174	0.0194563
COX7A2P1	1.30005	-1.02401	0.032834	0.0821325
CPA1	8.08829	-1.89	7.2383e-07	8.67875e-06
CPA3	4077.74	1.30181	5.87706e-09	1.19183e-07
CPB1	26.8251	1.31544	0.00176744	0.00742319
CPB2	4.75901	-2.22439	6.10822e-12	2.49571e-10
CPB2-AS1	51.3915	-2.89647	4.1834e-13	2.12325e-11
CPNE4	18.2563	-1.89815	2.0032e-08	3.54515e-07
CPNE5	589.304	1.98713	6.34001e-11	2.10025e-09
CPNE9	22.5214	-1.35704	0.000356127	0.00191986
CPSF1P1	10.9911	1.37201	0.000236753	0.00134667
CPSF4L	2.87959	-2.49662	3.50695e-09	7.46772e-08
CPXM1	6013.28	3.34808	3.40529e-28	4.48541e-25
CPZ	57.3139	1.49204	0.000100289	0.000640815
CR1	431.963	1.99435	4.81275e-07	6.08713e-06
CR2	65.4888	3.76767	4.79322e-13	2.41032e-11
CRAT	9155.74	-3.39083	8.38884e-28	9.66849e-25
CRB2	67.3627	-1.48638	8.89081e-07	1.03855e-05
CREB3L1	1607.46	1.46424	1.10978e-06	1.26536e-05
CREB3L3	2.28554	2.20328	0.000894781	0.00418366
CRHBP	40.373	-1.12076	4.2733e-05	0.000306943
CRHR2	59.4159	1.00084	0.000903009	0.00421643
CRIP1	138.128	1.08533	0.000504229	0.00257809
CRISP2	3.8758	-1.4527	0.0130652	0.0388558
CRNN	320.804	1.24037	0.00734048	0.0242297
CRTAM	64.9156	1.87618	2.35708e-10	6.72473e-09
CRYAB	3194	-1.46816	1.32418e-07	1.9278e-06
CRYBA4	2.94439	2.28885	8.22256e-05	0.00054089
CRYBB1	30.3099	1.5357	3.11549e-08	5.29998e-07
CSF1R	5622.85	1.32755	5.414e-09	1.10685e-07
CSF2	10.6446	1.05201	0.0370497	0.0902776
CSF2RB	3702.57	1.08607	2.53232e-05	0.000196208
CSMD2	308.236	2.62573	4.57504e-15	3.50555e-13
CSPG4	1664.29	-1.25472	8.41439e-09	1.64604e-07
CSRNP1	3356.98	-1.26947	0.00105021	0.00479291
CSRP3	54.5793	-4.41886	1.02697e-08	1.96218e-07
CST6	11157.8	-2.35237	2.16655e-12	9.72873e-11
CST7	540.841	1.0722	8.73175e-05	0.000568839
CTA-14H9.5	49.8	1.21153	1.40281e-08	2.59379e-07
CTA-250D10.23	64.8306	1.13033	8.85494e-05	0.000575239
CTA-373H7.7	1.08814	1.75874	0.0053561	0.0187396
CTA-384D8.31	24.9175	-1.3718	0.00594811	0.02043
CTA-392E5.1	8.56115	2.00567	0.000207457	0.0012015
CTA-407F11.8	1.15878	-1.49438	0.00859013	0.027546
CTB-111H14.1	2.85868	1.00005	0.0136758	0.0403548
CTB-113P19.1	6.71422	1.16766	0.00029917	0.00164389
CTB-114C7.4	6.69649	1.57243	0.00344485	0.0129309
CTB-133G6.1	25.9004	2.04477	1.39786e-09	3.28514e-08
CTB-138E5.1	1.72457	2.09739	0.000514993	0.00262295
CTB-1I21.1	1.51275	-1.03601	0.0345478	0.0853925
CTB-41I6.1	12.281	1.18966	0.000182105	0.00107266
CTB-41I6.2	16.3403	1.57921	9.33798e-07	1.08483e-05
CTB-43E15.2	1.03945	-1.41911	0.0101311	0.0315085
CTB-43E15.4	36.2656	-1.31283	0.00253516	0.0100222
CTC-209H22.2	1.48887	-1.54845	0.000583776	0.00291214
CTC-255N20.1	6.02041	-1.16631	0.000663266	0.00324087
CTC-327F10.4	44.4266	-1.00603	0.0146224	0.0426432
CTC-340I23.2	1.19849	2.10731	0.00305004	0.0117095
CTC-359D24.3	14.4315	1.01409	2.01443e-07	2.82102e-06
CTC-360G5.1	138.709	-2.17306	1.82448e-08	3.26224e-07
CTC-378H22.1	6.02359	1.46393	0.000172135	0.00102396
CTC-378H22.2	22.654	1.38909	1.02478e-06	1.17717e-05
CTC-426B10.1	138.618	1.32334	1.46877e-06	1.61477e-05
CTC-428G20.1	5.3639	1.12767	0.000773524	0.00368904
CTC-461F20.1	2.38657	-1.94429	4.99976e-06	4.71526e-05
CTC-484P3.1	3.72606	1.03922	0.0214121	0.0582022
CTC-498J12.1	1.6715	-1.07467	0.0188029	0.0523772
CTC-504A5.1	11.5265	-1.31037	2.8802e-06	2.91615e-05
CTC-523E23.1	29.9455	1.51197	8.4295e-07	9.9052e-06
CTC-558O2.1	6.29893	-1.12198	0.0010635	0.00484077
CTC-756D1.2	2.4885	1.58586	0.00462418	0.0165772
CTD-2012J19.1	2.39441	-1.20288	0.00481997	0.0171789
CTD-2014B16.3	1.03235	-1.28836	0.014868	0.0432363
CTD-2024I7.13	2.05848	-1.00157	0.0279249	0.0721763
CTD-2035E11.3	3.20295	1.81575	5.02848e-05	0.00035258
CTD-2044J15.1	9.333	-1.59586	5.13695e-06	4.82326e-05
CTD-2049J23.2	37.2138	-3.12896	5.56549e-27	4.66506e-24
CTD-2049J23.3	1.45542	-3.26758	4.44952e-07	5.68228e-06
CTD-2083E4.7	1.58368	1.49385	0.0129246	0.0385038
CTD-2134A5.2	1.26231	-1.83046	0.00383436	0.0141303
CTD-2135J3.3	28.915	-1.50004	1.50832e-08	2.76303e-07
CTD-2154I11.2	2.3925	1.43436	0.00285782	0.0110808
CTD-2165H16.3	3.32878	1.62375	0.000443364	0.00231525
CTD-2184D3.3	10.7972	1.29572	1.14381e-06	1.29881e-05
CTD-2184D3.7	3.21854	1.10842	0.0141173	0.0414323
CTD-2188H20.1	2.83565	-1.29919	0.0101282	0.0315031
CTD-2194D22.3	15.1912	-1.08338	4.97257e-07	6.26634e-06
CTD-2195M18.1	87.2371	-1.75327	0.00152232	0.00653966
CTD-2201E9.1	1.44376	-1.08352	0.0142587	0.0417808
CTD-2206N4.4	25.4554	-1.07317	7.82054e-05	0.000518017
CTD-2207P18.1	1.69418	-1.23434	0.0257817	0.0677149
CTD-2216M2.1	2.29431	-3.31159	2.59231e-06	2.65381e-05
CTD-2228K2.1	2.42051	1.52607	0.00339846	0.0127839
CTD-2231H16.1	10.8027	-1.31134	8.80464e-06	7.77106e-05
CTD-2235C13.2	2.85617	-2.74269	8.38121e-08	1.28368e-06
CTD-2240J17.1	1.91275	2.51071	2.76215e-05	0.000211645
CTD-2252P21.1	1.65188	1.14042	0.0222106	0.0599676
CTD-2258A20.5	2.13259	-1.23792	0.00608592	0.0208319
CTD-2263F21.1	4.71506	-1.23069	0.00499394	0.0176963
CTD-2269F5.1	21.5612	-1.08138	2.87414e-05	0.000219311
CTD-2270L9.4	12.7292	1.05249	0.000352534	0.00190383
CTD-2291D10.1	2.28244	-1.86061	0.000771614	0.00368184
CTD-2292P10.4	6.84995	-1.04979	0.000113995	0.000716966
CTD-2297D10.2	1.5644	1.65791	0.0178645	0.0502653
CTD-2311M21.2	6.30458	1.31194	0.000161258	0.00096486
CTD-2314B22.3	96.113	1.11367	8.71443e-07	1.02091e-05
CTD-2314G24.2	7.89702	1.39686	0.00794703	0.0258615
CTD-2334D19.1	4.63227	1.0368	0.0224399	0.0604509
CTD-2335A18.1	21.078	1.23774	1.3758e-05	0.000114592
CTD-2377D24.6	2.15972	1.84252	0.00274887	0.010723
CTD-2382E5.2	4.7539	-1.40972	0.00123476	0.00549126
CTD-2382E5.4	5.46786	-1.0049	0.0362954	0.0888019
CTD-2506J14.1	5.18935	1.62961	0.000138042	0.000846271
CTD-2509G16.3	1.44544	2.4728	0.000616956	0.00305016
CTD-2509G16.5	3.70868	2.4332	4.81174e-05	0.000339448
CTD-2521M24.4	12.3799	1.83778	1.24831e-08	2.3315e-07
CTD-2529O21.1	4.10648	-2.94143	2.33937e-10	6.69176e-09
CTD-2530H12.2	13.2798	-3.13748	3.16082e-14	2.09166e-12
CTD-2531D15.4	3.73894	1.61487	0.00020754	0.0012015
CTD-2532K18.2	1.90228	2.1195	0.00252272	0.00998011
CTD-2547L24.4	27.5226	2.0814	1.8694e-08	3.33328e-07
CTD-2555A7.3	7.6055	1.42544	1.16947e-05	9.96874e-05
CTD-2555C10.3	21.4837	1.327	0.00254318	0.0100452
CTD-2568A17.1	3.00074	-1.03828	0.00186626	0.00776162
CTD-2576D5.4	2.38173	1.49271	0.00545814	0.0190316
CTD-2593A12.4	2.37641	-4.03213	3.81452e-09	8.05446e-08
CTD-2611K5.5	10.2061	1.47191	3.95212e-06	3.83847e-05
CTD-2616J11.3	1.59838	1.83155	0.00159974	0.00682141
CTD-2616J11.4	3.57223	3.14539	3.31345e-07	4.36237e-06
CTD-2636A23.2	39.6729	-2.9464	5.71954e-20	1.13819e-17
CTD-2639E6.4	3.28661	-1.37016	0.000290859	0.0016062
CTD-3006G17.2	4.4301	-1.13806	0.000186284	0.00109332
CTD-3037G24.3	1.73072	-1.00569	0.0306242	0.0777366
CTD-3049M7.1	38.1297	2.13129	2.29384e-05	0.000180102
CTD-3064M3.4	1.76905	-1.32995	0.00459677	0.0164917
CTD-3065B20.1	2.5151	-1.02283	0.00425498	0.0154478
CTD-3116E22.2	3.09297	1.50178	0.00188745	0.00783094
CTD-3203P2.2	9.97864	1.0969	0.000849648	0.00400104
CTD-3247F14.2	181.327	-1.1808	0.000222195	0.00127329
CTH	141.188	-1.28371	3.76271e-05	0.000275181
CTHRC1	4330.01	2.6008	4.1312e-12	1.73668e-10
CTLA4	185.234	1.23338	0.0032549	0.0123554
CTNNA3	8.327	-1.1867	0.000432794	0.00226519
CTNND2	77.0577	-1.59848	2.75036e-05	0.000211092
CTSB	59188.2	1.40308	7.60803e-08	1.17699e-06
CTSE	3.87808	-1.91027	7.8159e-06	6.96956e-05
CTSK	25086.8	1.62899	7.99934e-08	1.22928e-06
CTSL2	3419.39	-1.48309	4.58284e-08	7.49207e-07
CTSS	8213.38	1.94819	1.13576e-10	3.49459e-09
CTSW	280.331	1.65641	2.82996e-07	3.80552e-06
CTSZ	13438.2	1.67674	2.29857e-08	4.01902e-07
CTXN3	2.53266	-1.23656	0.0362161	0.088676
CUX2	332.022	-2.6462	1.67473e-08	3.02183e-07
CX3CR1	454.858	1.41341	1.01924e-06	1.17131e-05
CXCL1	1327.91	1.46329	0.0091919	0.0291412
CXCL10	771.886	1.43328	0.0174468	0.0492545
CXCL12	23240.1	1.23069	1.42035e-06	1.56902e-05
CXCL13	1481.03	4.03996	4.74403e-10	1.24857e-08
CXCL17	80.2483	2.09522	6.7589e-06	6.13781e-05
CXCL5	688.16	3.34862	9.485e-07	1.10006e-05
CXCL6	203.896	4.0169	4.28294e-13	2.16582e-11
CXCR2P1	37.6639	1.83644	0.000101539	0.000648053
CXCR3	188.306	2.64793	1.97415e-16	1.97852e-14
CXCR4	2290.21	1.42511	3.65575e-05	0.000268584
CXCR5	8.84701	2.89286	7.886e-07	9.34595e-06
CXCR6	360.311	2.09897	2.63574e-10	7.45473e-09
CXorf21	193.631	1.80373	3.70657e-10	9.9832e-09
CXorf65	29.4884	1.0238	0.00564563	0.0195718
CYB5A	3737.24	-1.74844	3.53641e-15	2.7633e-13
CYBA	4090.79	1.82828	5.0866e-18	7.52409e-16
CYBB	5472.33	2.70882	1.23176e-14	8.78978e-13
CYP11A1	47.9681	1.36865	4.26179e-05	0.000306275
CYP19A1	189.427	1.11641	0.00970411	0.0304441
CYP1A1	715.588	1.77919	0.00631078	0.0214608
CYP2B6	42.5401	-2.11263	0.00263607	0.0103515
CYP2W1	93.2026	-1.57586	0.000816698	0.00386496
CYP4F2	385.445	-2.66836	9.80773e-13	4.63746e-11
CYP4F22	3157.44	-1.17817	1.32869e-05	0.000111074
CYP4F25P	1.68262	2.50257	9.38652e-05	0.000605905
CYP4F29P	18.5375	1.08865	0.00157686	0.00673942
CYP4F3	424.565	-1.51413	4.78852e-10	1.25908e-08
CYP4F8	930.935	-3.89545	5.12996e-11	1.73684e-09
CYP4Z2P	125.4	2.75017	8.28526e-07	9.74813e-06
CYP51A1	138.07	-1.20509	1.56226e-06	1.70334e-05
CYP51P2	8.9471	-1.25175	0.000630887	0.00310515
CYR61	8034.24	-1.23237	0.0042212	0.0153413
CYTH4	2278.75	1.37987	3.51827e-07	4.60354e-06
CYTIP	861.465	1.47456	5.55796e-09	1.13293e-07
CYTL1	234.797	2.12248	7.22225e-13	3.52336e-11
D87024.1	7.38616	4.10431	1.33793e-09	3.15234e-08
DACH1	356.941	-1.38196	7.37403e-07	8.81093e-06
DACH2	4.91302	-2.00179	3.31154e-06	3.28435e-05
DAPK2	948.966	-1.6777	2.35908e-16	2.33052e-14
DAZL	20.1536	2.71697	1.42526e-09	3.34386e-08
DBX2	14.0506	-2.31042	4.3367e-06	4.17098e-05
DCC	34.1161	1.1086	0.0385131	0.093146
DCDC2C	1.0132	-1.68024	0.00119208	0.00533215
DCST1	64.5289	-1.04327	0.000175539	0.00104041
DCST2	142.724	-1.00324	0.000269884	0.00150813
DCSTAMP	23.4219	1.84672	0.00438291	0.0158416
DDN	14.2586	-1.4179	7.09509e-07	8.54779e-06
DDO	86.0874	-1.63599	8.18954e-13	3.92601e-11
DDX21	7906.79	-1.15092	9.49381e-06	8.30251e-05
DDX60L	925.58	1.07152	3.11276e-06	3.11625e-05
DEFA4	1.28819	1.87225	0.0140775	0.0413372
DEFA6	2.55945	-1.84157	0.00861453	0.0276114
DEFB103B	1.84599	1.68214	0.0244628	0.064895
DEFB4A	2155.22	4.60334	6.69869e-12	2.71292e-10
DEGS2	1560.5	-1.06509	2.37281e-06	2.45178e-05
DERL3	1498.9	4.7826	3.30916e-32	1.14418e-28
DEXI	39.3222	1.40381	4.39031e-08	7.21143e-07
DFNA5	470.66	1.26077	2.61711e-06	2.67326e-05
DGAT2	9044.27	-2.47184	2.35458e-18	3.59834e-16
DGAT2L6	2183.47	-3.83903	4.764e-08	7.76529e-07
DHCR24	26622.7	-1.67352	4.05064e-10	1.08151e-08
DHCR7	4697.26	-2.2098	1.03155e-12	4.86093e-11
DHDH	13.196	-1.22211	0.00036878	0.00198151
DHRS11	567.053	-1.50719	1.52611e-16	1.59297e-14
DHRS7C	1.76316	-1.52053	0.0302472	0.076935
DIO3	117.513	-1.41922	0.000607163	0.00300978
DIP2A-IT1	2.45313	-1.27129	0.00122929	0.00547208
DIRAS2	24.2493	-1.29415	0.00100166	0.00459944
DIRC1	16.6249	3.29674	1.08669e-11	4.22174e-10
DISC1-IT1	10.0799	-2.7527	2.74447e-13	1.46554e-11
DKK4	17.3991	1.37549	0.00165687	0.00702819
DLEU7	30.6731	1.27017	0.000966171	0.00445794
DLX1	20.0519	-2.3067	5.61143e-09	1.14299e-07
DLX2	15.1437	-1.88907	1.68904e-05	0.000137171
DMBX1	92.5497	-4.64295	1.89055e-22	6.22552e-20
DMD	1208.71	-1.07881	2.84746e-06	2.88722e-05
DMRT3	52.7564	2.01063	2.01975e-09	4.53477e-08
DMRTA1	35.5952	-1.64687	5.53125e-05	0.000384036
DMXL2	1153.33	1.16721	4.42251e-05	0.000315693
DNAH12	36.4285	2.00342	8.18761e-06	7.27522e-05
DNAH17	712.915	-1.41923	7.75851e-06	6.92507e-05
DNAH2	38.5196	-1.1054	6.76834e-06	6.14437e-05
DNAI1	3.19196	-1.76055	6.79063e-05	0.000458583
DNAJA4	2430.13	-1.32926	2.34002e-07	3.22668e-06
DNAJB1	11282.2	-1.20593	1.68398e-05	0.000136881
DNAJB3	1.91053	-1.23398	0.00317439	0.0121046
DNAJC12	42.7381	1.4503	3.12732e-07	4.14493e-06
DNAJC5B	48.2643	2.55251	6.9748e-07	8.41572e-06
DNAJC5G	1.21138	-1.02603	0.0305314	0.0775438
DNASE1L2	1175.76	-1.47913	2.87044e-08	4.91029e-07
DNASE2B	9.76641	1.50483	0.0140189	0.0411959
DNER	459.813	-1.42531	0.00515887	0.0181598
DNM3OS	165.538	1.04548	0.000285621	0.00158169
DNTT	1.21354	1.94628	0.00561053	0.0194819
DOCK2	1999.22	1.56087	2.77204e-11	9.93231e-10
DOCK8	2234.05	1.20766	7.73164e-10	1.92845e-08
DOK1	539.551	1.1492	3.59933e-06	3.52678e-05
DOK2	922.121	1.52673	7.27629e-07	8.71993e-06
DOK3	931.365	1.71264	7.01741e-09	1.39246e-07
DOK7	27.1301	-1.38635	7.1457e-07	8.59753e-06
DPEP2	237.505	1.31553	3.36128e-05	0.000251191
DPP10	23.0119	-2.54532	9.71166e-08	1.46156e-06
DPP4	3242.69	1.83944	1.17692e-08	2.2101e-07
DRAM1	1498.81	1.2716	2.92944e-07	3.91922e-06
DRD1	20.5043	-1.66888	8.95327e-10	2.19359e-08
DRGX	24.8296	-2.19015	6.63405e-08	1.04442e-06
DRP2	52.2412	-2.3042	1.4378e-08	2.65317e-07
DSCAM	11.3417	-1.45012	0.0106678	0.0328451
DSG2	1524.42	-1.17279	2.25998e-06	2.35101e-05
DTHD1	26.0528	1.87181	3.94209e-05	0.000285975
DTX4	1950.55	-1.71659	8.0682e-15	6.03174e-13
DUSP1	19003.2	-1.08602	0.00956249	0.0300817
DUSP13	47.3048	-1.44341	4.39968e-05	0.000314469
DUSP16	2080.39	-1.35252	9.95205e-11	3.1176e-09
DUSP2	882.62	-1.5866	3.11029e-06	3.11491e-05
DUSP26	24.0007	-1.64776	0.00106668	0.00485447
DUSP27	20.1794	-2.31193	8.07117e-06	7.17867e-05
DUSP4	1830.81	-2.15318	2.94623e-11	1.04616e-09
DUSP6	3680.8	-1.07506	3.71176e-06	3.62539e-05
DUSP8	335.756	-1.18806	1.04447e-07	1.56253e-06
DUTP1	1.98488	-1.64746	0.000130617	0.000806836
DYSF	1432.32	1.19744	7.71489e-07	9.17856e-06
EAF2	132.671	2.04632	1.206e-09	2.88076e-08
EBI3	86.0986	1.93246	1.84685e-08	3.29585e-07
EBP	1866.53	-1.41741	1.72291e-11	6.44019e-10
ECEL1	136.097	1.38399	0.000405342	0.002143
ECHDC1	2796.04	-1.25391	6.94173e-08	1.08597e-06
ECHDC3	724.593	-1.21261	2.84959e-08	4.87764e-07
ECM1	5745.59	1.04307	0.000159103	0.000955691
EDN2	79.5122	-1.24355	0.00185152	0.00770728
EEF1A1P14	1.77833	1.27451	0.0135915	0.0401721
EEF1A2	308.874	-1.35933	0.000240128	0.00136316
EEF1DP3	35.4112	-1.06954	3.31472e-05	0.00024868
EEF1DP5	1.8985	-3.46286	6.99827e-08	1.09305e-06
EFCAB1	62.7438	-1.00722	6.60241e-05	0.000447621
EFCAB3	7.14735	-2.08776	1.09713e-07	1.62985e-06
EFCAB4A	689.116	-1.23858	0.000953245	0.00441005
EFCAB6-AS1	2.36054	-2.18811	1.62674e-06	1.76839e-05
EFEMP2	3261.46	1.02398	2.4689e-05	0.000192102
EFNB2	3352.72	-1.52193	8.64783e-21	1.97692e-18
EGF	59.5672	-1.61111	0.000102667	0.00065435
EGFL6	1454.76	2.19451	1.26422e-05	0.000106521
EGR1	26239.2	-1.37298	0.00548887	0.0191195
EGR2	1688.19	-2.02926	3.2547e-13	1.69865e-11
EGR3	3326.26	-1.41277	1.02154e-11	3.98546e-10
EIF2B5-IT1	2.35659	-1.17418	0.0136997	0.0404038
EIF2S2P3	2.55502	1.05174	0.0316676	0.0798722
EIF4A1	321.783	-1.09801	9.67721e-05	0.00062208
ELAVL2	39.1632	-2.21331	1.01529e-14	7.42958e-13
ELAVL3	1.65589	-1.2525	0.00847928	0.0273076
ELAVL4	9.2671	-1.02202	0.000225233	0.00128776
ELOVL2	72.8117	1.14485	2.5512e-05	0.000197528
ELOVL3	3822.71	-4.22909	2.74509e-14	1.852e-12
ELOVL4	4943.86	-1.49061	1.21257e-10	3.71027e-09
ELOVL5	8806.42	-2.35439	2.67379e-18	4.06373e-16
EMILIN1	5218.81	2.04975	1.00016e-14	7.33834e-13
EMILIN2	2848.56	1.11838	6.87989e-06	6.22724e-05
EMILIN3	316.976	-2.61597	8.52481e-10	2.09978e-08
EMR1	121.895	2.76383	1.09429e-09	2.63211e-08
EMR2	775.521	1.35843	4.76614e-06	4.51958e-05
EN2	30.8889	-2.50399	2.18299e-15	1.7865e-13
ENAM	8.33279	1.32975	0.0012147	0.00541668
ENG	5854.22	1.39255	1.1265e-13	6.62984e-12
ENHO	53.4226	-1.71673	1.49191e-05	0.000123004
ENO3	247.786	-1.38374	4.7709e-05	0.000337083
ENOX1	107.543	1.15926	6.4559e-08	1.01869e-06
ENPP1	450.284	-1.03385	3.66319e-05	0.000269058
ENPP2	4068.61	1.14569	1.83364e-08	3.27651e-07
ENPP6	32.1517	-1.38101	0.000942517	0.00436773
ENPP7	1.61781	2.43275	0.00104651	0.00477996
ENTPD2	385.502	-2.36738	6.11792e-17	6.85132e-15
EOMES	128.761	2.32388	3.60227e-11	1.25336e-09
EPB41L3	2518.51	1.06408	1.51707e-07	2.18675e-06
EPCAM	278.477	-1.01225	0.00463459	0.016608
EPHA5	25.1871	-1.40165	4.01691e-07	5.18487e-06
EPHA8	17.3639	1.6576	0.00353852	0.0132305
EPHB2	727.839	1.10048	4.72796e-07	5.99909e-06
EPO	8.77809	1.11142	0.00164636	0.00699563
EPSTI1	915.139	1.99364	1.18045e-10	3.62e-09
EPYC	4.42718	1.72221	0.00222144	0.00899009
ERC2	17.4485	1.05694	0.00230117	0.0092653
ERN2	11.2206	-1.73478	0.00167288	0.00708739
ERP27	107.785	1.18707	9.89924e-05	0.000633996
ERRFI1	2734.9	-1.23054	5.37654e-06	5.02095e-05
ERV3-1	1735.91	-2.5018	3.83777e-18	5.7382e-16
ESM1	23.927	1.0247	0.0170257	0.0482776
ESPNL	61.7323	1.42418	5.96428e-06	5.5011e-05
ETV3L	4.46366	1.40574	0.00236477	0.0094604
ETV4	379.482	-1.5309	3.37121e-08	5.67565e-07
EVI2A	297.677	1.54399	2.99029e-05	0.000227237
EVI2B	1097.98	1.56779	1.94115e-10	5.6759e-09
EXTL1	97.3382	-1.47328	0.00118345	0.00530041
EYA1	32.9305	-1.0052	0.0160081	0.0458481
EYA3-IT1	3.41118	-1.58506	1.32354e-05	0.000110739
EYA4	55.0562	-1.07793	0.0194826	0.0539124
F13A1	14751.8	1.1256	0.000139504	0.000853912
F9	3.03074	-3.76302	1.05803e-09	2.556e-08
FA2H	1923.15	-4.3816	1.06169e-19	2.01146e-17
FABP1	1.51864	-2.6756	8.37153e-05	0.000549123
FABP4	1373.46	-1.12664	0.0375107	0.0912116
FABP6	15.0938	-1.02978	0.000293304	0.00161776
FABP7	1042.87	-2.55468	1.88183e-05	0.000151142
FADS1	7424.28	-3.36736	1.65149e-23	6.9215e-21
FADS2	35356.6	-4.25416	8.0926e-21	1.87672e-18
FADS3	974.528	-1.04613	2.82763e-05	0.000216004
FADS6	604.976	-1.55929	1.79384e-08	3.21161e-07
FAHD2B	324.031	-1.11964	2.63516e-15	2.09759e-13
FAIM3	465.347	2.02064	3.01407e-09	6.50329e-08
FAM101A	213.265	1.14427	0.000154695	0.000932045
FAM105A	700.744	1.02136	2.48844e-06	2.56129e-05
FAM108A6P	2.27986	2.13398	0.000583608	0.00291183
FAM109B	1064.19	1.00724	1.07487e-08	2.03923e-07
FAM124B	152.793	1.12606	5.28009e-09	1.08428e-07
FAM129C	96.645	3.79101	1.6624e-21	4.3794e-19
FAM131B	84.8549	1.10941	2.71462e-07	3.67364e-06
FAM132A	196.283	-2.7344	1.29632e-20	2.91526e-18
FAM135B	27.6664	-1.03968	0.037986	0.0920886
FAM150B	128.978	-2.21596	3.80581e-07	4.9331e-06
FAM153B	162.11	-1.57329	2.65792e-05	0.000204622
FAM153C	22.7836	-1.09242	0.0102499	0.0318171
FAM159A	24.1277	2.42575	1.77576e-12	8.05234e-11
FAM166B	46.1335	-1.5234	6.68226e-07	8.12141e-06
FAM167A	1368.82	-1.30946	2.25182e-10	6.48153e-09
FAM167B	99.3296	1.83594	1.61514e-12	7.39675e-11
FAM169A	137.093	-1.05058	6.9108e-05	0.000465448
FAM172BP	10.3974	2.28343	8.77405e-08	1.33351e-06
FAM176C	867.901	-1.05356	3.29645e-05	0.000247511
FAM177B	8.72544	2.04361	8.91567e-07	1.04101e-05
FAM178B	48.9883	-1.27702	1.30405e-08	2.42416e-07
FAM181A	1.22064	-2.15744	8.76309e-05	0.000570209
FAM182A	169.676	1.24264	1.80118e-05	0.000145281
FAM184A	83.5684	-1.07402	6.4064e-06	5.85423e-05
FAM198B	3788.87	1.37385	1.88721e-13	1.05246e-11
FAM19A1	3.66615	1.26241	0.00470742	0.0168349
FAM19A2	92.8439	-1.13741	4.38685e-05	0.000313714
FAM20A	1965.87	1.50114	8.66041e-09	1.68227e-07
FAM213A	5538.28	-1.52693	2.12674e-15	1.75082e-13
FAM216B	2.66883	1.47184	0.00208532	0.00853034
FAM221B	7.60606	1.1084	0.0198991	0.0548619
FAM222A-AS1	3.68035	-1.45412	0.000159467	0.000956632
FAM26E	890.486	-1.12945	2.60084e-07	3.53729e-06
FAM26F	283.671	2.27951	6.11246e-08	9.71148e-07
FAM32B	1.81327	1.79389	0.00103115	0.00471993
FAM41C	29.2222	-2.37407	2.61964e-14	1.77168e-12
FAM46C	3086.43	2.17143	2.11299e-08	3.71331e-07
FAM5B	6.43984	-1.87691	7.55488e-08	1.17008e-06
FAM65B	1007.22	1.02873	0.000756454	0.00362122
FAM65C	1014.78	1.37523	5.99924e-09	1.21216e-07
FAM70B	307.843	1.07615	3.4932e-07	4.57723e-06
FAM71E2	7.46035	-2.4044	2.92942e-06	2.9584e-05
FAM71F1	1.41177	-1.89167	0.000235096	0.00133834
FAM72C	6.17283	1.43667	0.000229233	0.00130927
FAM75D1	1.83583	-3.13308	6.83537e-06	6.18897e-05
FAM78A	827.568	1.94376	5.15558e-14	3.26335e-12
FAM90A1	33.836	1.04009	8.35388e-06	7.41581e-05
FAM92B	38.3874	4.25682	1.03486e-14	7.49356e-13
FAP	2312.81	2.38955	5.0049e-13	2.50345e-11
FAR2	2274.54	-3.47878	4.19147e-24	1.93234e-21
FASLG	72.2959	1.52168	6.44875e-06	5.88903e-05
FASN	35035.9	-2.77097	2.44836e-13	1.32274e-11
FATE1	4.81164	1.45276	0.00024233	0.00137386
FBLN7	1173.82	1.41595	9.79736e-06	8.53827e-05
FBN1	25478.3	1.49368	3.98329e-06	3.86603e-05
FBN2	310.772	2.36437	2.97171e-23	1.19131e-20
FBN3	24.6744	-2.2799	2.2268e-08	3.90338e-07
FBP2	33.0291	-5.72743	3.25222e-23	1.28514e-20
FBXO40	25.1493	-3.19046	2.07427e-11	7.60959e-10
FBXW4P1	34.2203	-1.65578	2.39853e-09	5.28874e-08
FCER1G	2459	1.74693	5.64335e-08	9.01795e-07
FCGR1A	334.141	2.70262	9.68016e-09	1.86205e-07
FCGR1B	65.2767	2.1525	9.26645e-06	8.13712e-05
FCGR1C	30.0207	2.58449	1.17133e-07	1.73156e-06
FCGR2A	3163.36	1.06214	0.00106783	0.00485888
FCGR2B	1491.17	1.52483	1.49929e-09	3.49973e-08
FCGR2C	507.064	1.08635	0.000285974	0.0015827
FCGR3A	2943.52	3.40268	3.05918e-13	1.61181e-11
FCN1	1078.55	2.00839	1.44392e-06	1.59062e-05
FCN3	35.7952	1.1063	1.29804e-05	0.000108836
FCRL1	54.4065	3.98727	4.07086e-13	2.07374e-11
FCRL2	61.7296	3.73013	5.94852e-16	5.46652e-14
FCRL3	95.5199	2.56188	7.75046e-08	1.19435e-06
FCRL4	6.32303	3.4717	1.43584e-06	1.58234e-05
FCRL5	870.673	5.07732	2.436e-24	1.20325e-21
FCRL6	61.7116	1.76958	8.47463e-09	1.65432e-07
FCRLA	243.242	2.25748	1.03711e-10	3.23158e-09
FCRLB	73.2553	1.54093	1.65304e-08	2.99049e-07
FDCSP	77.7616	1.5354	0.00760308	0.0249472
FDFT1	6380.97	-1.04245	1.55745e-06	1.69884e-05
FDPS	946.493	-1.69609	2.00655e-15	1.65681e-13
FER1L6	9.49709	1.15669	0.00529075	0.0185414
FERMT3	2090.34	1.43098	2.44719e-08	4.25199e-07
FGD2	1134.49	1.39083	2.90996e-09	6.30324e-08
FGD3	1027.56	1.18302	1.25726e-08	2.34504e-07
FGF1	119.08	-1.22178	4.52237e-06	4.32169e-05
FGF10	107.373	-1.21641	0.00835369	0.0269817
FGF14	5.94615	-1.53293	0.0018152	0.00758006
FGF14-IT1	1.56317	-1.56644	0.00177888	0.00745994
FGF19	1.46535	-2.00396	0.00190045	0.00787897
FGF2	514.482	-1.60407	4.5307e-10	1.19698e-08
FGF9	16.0178	-2.22415	9.4684e-11	2.98638e-09
FGFBP2	274.136	-1.30238	0.00264592	0.0103858
FGFRL1	739.066	-1.29231	2.67595e-10	7.52229e-09
FGG	2.0032	-1.39091	0.0396937	0.0953841
FGR	1255.56	1.01636	0.00152574	0.0065513
FHAD1	58.5694	1.69747	4.5493e-09	9.46864e-08
FITM2	1239.06	-1.58554	8.77987e-17	9.59921e-15
FJX1	581.023	-1.03574	2.62742e-07	3.56785e-06
FKBP10	6663.35	1.87042	2.80705e-11	1.00447e-09
FKBP11	1349.18	1.66483	1.28236e-13	7.46765e-12
FLG-AS1	87.0098	1.23975	6.96643e-06	6.29322e-05
FLT3	190.361	1.03905	0.000174593	0.00103613
FMN2	19.3299	-1.20461	0.000743553	0.00357384
FMNL3	1981.58	1.00554	2.5167e-08	4.36181e-07
FMO1	1274.75	3.07282	2.07453e-24	1.08271e-21
FMO3	277.366	1.41195	9.99377e-06	8.67664e-05
FN1	42331.4	1.33636	0.000115434	0.000724862
FNDC1	5336.25	3.57154	1.45308e-13	8.37368e-12
FNDC1-IT1	2.46718	2.78386	4.60803e-06	4.39132e-05
FNDC4	684.876	-1.4326	4.44424e-09	9.27789e-08
FOS	35492.9	-1.19486	0.0264047	0.0689819
FOSL1	1857.83	-2.01333	0.000234302	0.00133409
FOXA3	4.55445	1.29829	0.00160072	0.00682452
FOXC1	1763.74	-2.60948	1.2975e-24	6.90193e-22
FOXE3	1.78383	-1.11606	0.00540323	0.0188615
FOXF2	161.452	1.18363	1.41579e-06	1.56524e-05
FOXG1	7.36372	-4.43482	8.35197e-14	5.11115e-12
FOXI3	15.0143	-2.8135	1.04802e-07	1.5653e-06
FOXL2	32.1243	-1.88101	4.49736e-05	0.000320292
FOXN4	6.87595	-1.47034	0.00198799	0.00818666
FOXO6	97.9532	-1.61508	1.35387e-08	2.50833e-07
FOXS1	121.87	1.49766	1.79077e-06	1.92068e-05
FPGT-TNNI3K	75.909	-1.14907	9.01107e-06	7.94312e-05
FPR3	2056.71	1.73608	1.11989e-08	2.11593e-07
FREM2	117.774	-2.02304	8.10654e-07	9.56226e-06
FRMD1	14.2231	-1.82078	1.67435e-05	0.000136178
FRMD7	24.0313	1.34359	0.0229042	0.0614035
FRMPD4	5.22687	-1.03608	0.00896521	0.0285337
FRRS1L	2.79123	-3.31685	1.66696e-07	2.37924e-06
FRZB	735.516	-1.4219	1.63973e-07	2.34644e-06
FSCN3	7.81964	-1.26426	1.00991e-05	8.75163e-05
FSD1	17.1328	1.54866	8.32606e-07	9.79197e-06
FST	895.153	-1.81734	7.16127e-13	3.50598e-11
FSTL1	44399.2	1.26797	1.21832e-05	0.000103374
FSTL3	1361.33	-1.28619	5.33817e-06	4.98848e-05
FTCD	7.45552	-1.17621	0.00203762	0.00835744
FTH1	10473.9	1.09483	0.000127425	0.000790114
FTH1P1	2.06443	-1.52245	0.0015082	0.00649212
FTH1P12	2.66734	1.21175	0.00962624	0.0302513
FTH1P15	4.23274	1.17573	0.00858641	0.0275373
FTH1P20	46.1403	1.00818	0.000990714	0.00455294
FTH1P22	12.0935	1.43578	0.000729268	0.00351679
FTH1P23	11.7881	1.46373	4.10282e-06	3.97228e-05
FTH1P7	1.78341	1.16213	0.0209949	0.0572608
FTH1P8	5.06024	1.35584	0.00164642	0.00699563
FTL	87053.2	1.41778	2.32303e-06	2.40845e-05
FUCA1	3140.58	1.65326	1.84757e-06	1.97471e-05
FUCA2	1743.9	1.0145	9.1469e-08	1.38258e-06
FUT7	185.657	1.77265	3.71632e-07	4.83524e-06
FUT8	1368.37	1.57393	3.38664e-13	1.76418e-11
FXYD2	6.50121	1.40922	0.00296022	0.0114074
FXYD5	2963.95	1.01129	4.49373e-07	5.73344e-06
FZD2	243.444	2.1269	3.09301e-17	3.73606e-15
FZD7	1830.04	-1.17091	6.20418e-07	7.62138e-06
FZD8	313.884	-1.32145	1.84952e-09	4.21413e-08
G0S2	3076.75	-2.16706	2.60965e-05	0.000201411
GAB3	445.454	1.20359	3.34858e-09	7.15805e-08
GABRA2	16.2607	-1.78349	1.83281e-07	2.58792e-06
GABRA4	143.072	-2.14284	7.03612e-07	8.48044e-06
GABRB1	2.86395	-1.67761	0.000265754	0.00148776
GABRB2	54.1806	1.27262	0.00648904	0.0219644
GABRR2	18.1063	1.04266	0.000254444	0.00143139
GADD45B	3372.94	-1.26467	0.000382877	0.00204416
GAL	3144.26	-4.88204	2.16616e-19	3.91622e-17
GAL3ST2	7.23994	-2.5557	8.43513e-13	4.03675e-11
GAL3ST3	2.13806	-1.5507	0.000480393	0.00247359
GALM	606.69	1.3854	1.43104e-09	3.35458e-08
GALNT5	459.808	1.9215	7.85086e-08	1.20915e-06
GALNTL5	2.47592	-3.80201	2.93699e-11	1.04556e-09
GAPDHP32	6.38612	-2.32168	2.13994e-07	2.97153e-06
GAPDHP37	1.13685	1.51115	0.0227798	0.0611463
GAPDHP61	0.957468	-1.52712	0.00344699	0.0129372
GAPT	222.365	2.74008	1.30039e-16	1.36769e-14
GATA4	1.18792	-1.93713	0.0011988	0.00535722
GATA5	9.52911	-1.58936	0.00416805	0.015176
GATA6	228.725	-1.69648	2.67517e-13	1.43129e-11
GBA3	7.64223	1.17492	0.021923	0.0593897
GBAP1	228.68	1.26236	1.5823e-08	2.88327e-07
GBGT1	118.673	1.91844	9.64716e-18	1.33425e-15
GBP1	3249.89	1.07864	0.00354425	0.0132471
GBP1P1	102.66	1.12668	0.00266544	0.0104535
GBP4	1635.37	1.40885	7.79918e-05	0.000516726
GBP5	1636.22	2.08017	2.72077e-06	2.76383e-05
GBP6	520.245	1.07488	0.0261542	0.0684568
GCKR	22.2514	-1.47466	3.64659e-05	0.000268053
GCLM	964.611	-1.22598	2.78261e-10	7.78259e-09
GCM1	4.05082	-1.05648	0.0241744	0.0643217
GDF10	457.286	-1.10561	0.0239993	0.0639112
GDF11	315.64	1.06733	3.32768e-10	9.10456e-09
GDF15	54.5539	-1.02524	0.00219258	0.008885
GDF6	17.0899	-1.88925	4.92513e-05	0.000346211
GDPD4	3.98451	1.10768	0.00217057	0.00880483
GFI1	106.927	1.76235	1.72109e-13	9.73561e-12
GFI1B	10.6496	1.2652	0.00385668	0.0141974
GFRA1	3426.88	-1.15562	0.0010264	0.0047013
GGT2	11.7005	-2.19314	6.26959e-07	7.68379e-06
GGT3P	11.9808	-2.30071	3.51756e-06	3.45645e-05
GGT5	1885.65	1.12587	2.90252e-10	8.06901e-09
GGT6	2755.6	-1.32008	3.03673e-09	6.54708e-08
GHc-362H12.3	2.82117	1.22091	0.00387482	0.0142623
GHRHR	1.53752	-1.14134	0.0169489	0.0480943
GIMAP1	845.076	1.34692	1.60728e-09	3.72665e-08
GIMAP2	497.49	1.6735	2.92885e-10	8.12587e-09
GIMAP4	1735.23	1.62123	3.81805e-13	1.95576e-11
GIMAP5	1668.78	1.40161	1.00268e-11	3.92294e-10
GIMAP6	2140.25	1.08735	3.78767e-10	1.01674e-08
GIMAP7	825.689	1.26983	6.55666e-07	7.99312e-06
GIMAP8	1429.94	1.12735	2.44418e-07	3.34034e-06
GIPC3	172.008	1.06939	3.34506e-07	4.3998e-06
GJA3	67.822	-1.05408	0.000539426	0.00272926
GJA5	258.553	1.10616	0.00017854	0.00105458
GJB2	29192.6	1.35793	0.00409173	0.0149316
GJB3	4200.03	-1.00543	3.90616e-09	8.22912e-08
GJB4	774.945	-1.42686	0.00011933	0.000746112
GJB6	7135.98	1.27885	0.00143755	0.00622967
GJC1	594.275	1.19899	7.56255e-12	3.02732e-10
GJC3	24.2501	-1.56212	1.33096e-08	2.46919e-07
GJD2	2.56133	-3.50252	3.57898e-09	7.60939e-08
GK5	1295.18	-2.48621	6.80306e-27	5.37656e-24
GLDC	1051.2	-3.9053	1.66111e-20	3.67584e-18
GLDCP	0.969895	-2.74284	4.47415e-06	4.28233e-05
GLIPR1	1240.86	1.15065	1.35693e-10	4.10658e-09
GLIPR2	2109.43	1.0127	3.78458e-05	0.000276579
GLIS3-AS1	1.37324	-2.2681	3.3963e-06	3.36118e-05
GLP2R	8.05805	-2.08911	1.40126e-08	2.59266e-07
GLRA2	1.17528	-1.64313	0.00723388	0.0239321
GLS2	262.944	-1.12851	2.54638e-09	5.57683e-08
GLT8D2	1193.45	1.18426	2.55823e-06	2.62187e-05
GLULP4	1.82069	1.04932	0.0243303	0.0645999
GLYAT	29.5438	-2.46487	7.88916e-06	7.02582e-05
GLYATL1	67.9162	-2.28493	6.14931e-10	1.57351e-08
GLYATL2	194.493	1.47304	0.00634071	0.0215467
GMFG	1150.02	1.50474	1.3774e-09	3.23981e-08
GNGT2	64.5965	1.72456	1.12925e-13	6.63187e-12
GNLY	341.653	2.35458	3.62753e-10	9.80852e-09
GNPAT	2503.01	-1.2153	4.72282e-18	7.02355e-16
GOLGA6A	39.5062	-3.75311	3.11787e-14	2.07815e-12
GOLGA6B	1.24724	-1.79986	0.00742396	0.0244702
GOLM1	2942.65	1.1075	5.54892e-08	8.88244e-07
GPA33	12.9634	1.44425	0.000104395	0.000663681
GPAM	1831.14	-2.08044	9.13862e-07	1.06435e-05
GPC3	1132.98	-1.07063	0.00139846	0.00609369
GPC5	8.28827	-2.09699	3.51412e-08	5.87691e-07
GPC5-AS1	3.15506	-4.19825	1.31487e-09	3.10595e-08
GPD1	3178.67	-3.55311	1.10201e-09	2.64607e-08
GPM6A	45.5726	-1.50834	9.56592e-06	8.35764e-05
GPR1	388.955	1.69201	7.62214e-09	1.50168e-07
GPR110	102.906	2.40377	2.72041e-08	4.67677e-07
GPR114	188.513	2.87982	1.17157e-29	2.70057e-26
GPR116	2100.43	1.02209	2.64376e-08	4.56201e-07
GPR128	3.51775	-2.54098	4.43012e-05	0.000316155
GPR132	366.774	1.54667	2.11349e-09	4.71887e-08
GPR141	65.65	1.37236	3.15512e-07	4.17577e-06
GPR15	263.146	4.86971	3.66858e-19	6.42256e-17
GPR160	220.801	1.3007	5.18043e-07	6.50754e-06
GPR162	127.228	1.57195	9.57e-16	8.35065e-14
GPR171	131.665	1.59943	5.33635e-09	1.09421e-07
GPR173	206.621	1.11515	4.97171e-06	4.692e-05
GPR174	54.7315	1.96807	1.18855e-06	1.34354e-05
GPR176	1035.09	1.19681	3.6962e-10	9.96497e-09
GPR18	59.1156	2.73389	3.76511e-15	2.93371e-13
GPR21	7.39476	1.51469	4.51647e-06	4.31835e-05
GPR25	5.07278	3.46434	1.16653e-09	2.7937e-08
GPR3	29.7194	-1.23245	0.000667356	0.0032571
GPR31	4.10457	1.50989	0.00289155	0.0111865
GPR33	5.71769	1.7793	5.07886e-05	0.000355661
GPR34	489.463	1.70961	1.97125e-09	4.45117e-08
GPR45	1.77906	1.11694	0.0238385	0.063544
GPR50	1.70583	-1.42561	0.00697749	0.0232535
GPR55	111.801	2.25776	1.47363e-18	2.27721e-16
GPR64	96.4552	-2.12666	1.59761e-15	1.36394e-13
GPR65	222.271	1.25657	0.000376241	0.00201534
GPR68	1650.17	1.25169	8.06782e-07	9.53032e-06
GPR75	72.9739	-1.10709	1.66055e-07	2.37144e-06
GPR82	49.5301	1.4546	1.71842e-09	3.94139e-08
GPR84	111.322	2.21355	4.28858e-08	7.07373e-07
GPR98	71.7033	-1.21772	0.000593847	0.00295333
GPRC5A	779.421	-1.30855	0.00175046	0.00736084
GPSM3	1489.89	1.621	7.66714e-11	2.48338e-09
GPT	777.244	-2.63774	3.31124e-22	1.02913e-19
GPX1	5633.32	1.05975	4.30358e-07	5.51372e-06
GPX2	974.51	1.20423	0.00050025	0.00256059
GPX7	615.312	1.38048	6.79014e-09	1.35514e-07
GPX8	1614.54	1.7996	1.76065e-11	6.55468e-10
GRAMD1B	311.776	1.03029	3.66738e-05	0.000269152
GRAP	23.6149	2.00456	1.34269e-13	7.7862e-12
GRAP2	369.568	1.34972	3.9695e-08	6.59066e-07
GRAPL	7.67134	1.37233	3.42359e-05	0.00025505
GRB14	50.3176	-1.23658	0.0129679	0.0386164
GREM1	5291.73	1.08783	0.00706307	0.0234765
GRIA3	273.783	1.64596	2.05444e-10	5.95056e-09
GRIA4	57.1794	-1.32723	0.0027424	0.0107023
GRID2	5.78751	-3.37263	2.06453e-12	9.30082e-11
GRIK3	100.711	-1.33613	0.000721408	0.00348313
GRIN2A	91.4831	-1.15519	0.00287611	0.0111376
GRIN2B	2.16366	-1.158	0.020806	0.0568598
GRIN2D	150.983	1.31929	5.82089e-07	7.23323e-06
GRK7	4.71981	-1.21769	0.000403633	0.00213846
GRM6	41.2134	-2.75503	7.38178e-14	4.55776e-12
GRM7	6.95414	-1.03664	0.00566608	0.019628
GRM7-AS1	1.46741	-1.21631	0.0252598	0.0666265
GRN	17718.7	1.08781	5.67767e-09	1.15563e-07
GRXCR2	3.79172	-2.70445	4.71988e-09	9.78686e-08
GS1-122H1.2	2.05925	-1.15149	0.0067665	0.0226843
GS1-124K5.9	1.18266	-1.25278	0.0230694	0.0617916
GS1-184P14.1	2.04953	1.47414	0.0242824	0.0645159
GS1-304P7.1	1.27051	1.27593	0.0299082	0.0762339
GS1-388B5.3	3.41493	-2.4528	1.24764e-10	3.7966e-09
GS1-388B5.4	1.42543	-1.43822	0.00258523	0.010191
GS1-39E22.2	1.57486	-1.01452	0.030818	0.0781424
GS1-410F4.3	5.85873	3.76189	3.49728e-10	9.48415e-09
GS1-410F4.4	1.28803	-1.50167	0.011789	0.0357277
GSC	63.5574	1.22568	0.00163092	0.00694046
GSDMD	2089.66	1.0083	2.74611e-09	5.96233e-08
GSN	43245	-1.1999	6.67219e-05	0.000451687
GSTA1	20.0565	-3.50701	1.77361e-09	4.05117e-08
GSTT2	66.664	1.08326	0.00818072	0.0265066
GSTT2B	35.8453	1.43861	0.00128556	0.00567958
GTSF1	23.1842	2.79758	2.57385e-15	2.06363e-13
GTSF1L	0.976144	1.36599	0.0337354	0.0838715
GUCA1A	8.10153	1.89083	0.000516541	0.00262938
GUCY1A2	166.277	1.11719	3.61229e-07	4.71096e-06
GUCY1A3	1501.01	1.81013	1.28155e-11	4.93033e-10
GUCY1B3	778.633	1.39164	3.48908e-16	3.32798e-14
GULOP	2.93124	-1.1887	0.00880222	0.0280958
GUSBP3	181.532	1.05398	3.62258e-05	0.000266713
GVINP1	378.605	1.78911	2.88681e-07	3.87631e-06
GYG2	423.75	-2.06147	4.38398e-07	5.61153e-06
GZMA	313.82	2.34227	9.22129e-10	2.25327e-08
GZMB	395.048	2.60209	2.68714e-10	7.5461e-09
GZMH	135.922	1.76707	5.81647e-07	7.23098e-06
GZMK	326.804	2.11469	1.26153e-07	1.8463e-06
GZMM	124.595	1.7024	1.40354e-10	4.21535e-09
H19	5076.48	1.40763	0.000418244	0.00220111
HABP2	5.95118	1.93808	0.000213326	0.00123063
HACL1	873.245	-1.66141	6.91408e-22	1.99219e-19
HADH	2141.09	-1.04206	5.37834e-11	1.80416e-09
HADHAP1	2.87417	-1.82354	2.19563e-05	0.000173573
HAND2	88.0415	1.73131	0.00109299	0.00495788
HAO2	364.677	-4.29378	4.5184e-19	7.66769e-17
HAR1B	3.04688	2.30086	1.30603e-05	0.000109407
HAS1	270.116	-1.71129	0.000208683	0.00120711
HAS3	2760.78	-1.09283	0.0129685	0.0386164
HAVCR2	861.178	1.32453	2.7856e-05	0.000213205
HBA2	337.92	-1.79434	0.000594248	0.0029547
HBD	2.83845	1.76488	0.00200291	0.00823463
HBEGF	2153.05	-1.47438	0.00107831	0.00490334
HCFC1-AS1	2.3362	1.39542	0.00253983	0.0100349
HCG22	9.97568	1.34989	4.80897e-05	0.000339339
HCK	1989.93	1.4133	4.35828e-06	4.18883e-05
HCLS1	3552.05	1.6134	7.25695e-12	2.91765e-10
HCN1	65.4756	1.1607	0.00393059	0.0144407
HCN3	318.124	-1.13755	8.66578e-12	3.41459e-10
HCST	517.431	1.53219	2.16005e-10	6.22387e-09
HEATR4	72.7118	-2.73073	5.27665e-17	6.05632e-15
HELT	4.50278	-1.29773	0.00630999	0.0214608
HEPACAM	25.5936	-3.25245	2.70916e-07	3.66804e-06
HEPACAM2	5.31512	-1.67388	0.000408231	0.00215539
HEPHL1	1304.35	1.97407	2.1103e-05	0.000167402
HEXA	696.839	1.01884	3.33711e-08	5.62853e-07
HFE2	17.3771	-4.54697	7.91435e-10	1.96869e-08
HGD	110.35	-1.76173	0.00475573	0.016974
HGFAC	4.91355	-1.21617	0.00088236	0.00413397
HHATL	27.453	-2.07835	0.000747175	0.00358688
HHEX	484.755	1.1646	1.23721e-08	2.3139e-07
HHIP	24.5436	-1.82552	5.07536e-07	6.39006e-06
HHIPL1	329.43	1.2507	2.04694e-07	2.85603e-06
HIC1	1073.71	1.06915	1.71889e-05	0.000139309
HIF3A	175.16	-1.10951	0.0153182	0.0442852
HIGD1B	30.0575	1.31095	1.89098e-06	2.01333e-05
HILPDA	1161.83	-2.14001	1.70905e-16	1.7574e-14
HIST1H2AE	38.8913	-1.13065	0.000547912	0.00276062
HIST1H2AL	1.95478	1.12514	0.0332621	0.0830008
HIST2H2BE	1139.97	-1.07799	4.16395e-06	4.02628e-05
HIST2H3PS2	3.04224	1.17294	0.00577958	0.0199612
HIST3H2A	182.168	-1.09778	1.37507e-10	4.15237e-09
HK3	659.714	2.80699	2.03896e-10	5.91191e-09
HKDC1	16.766	1.1296	0.000208266	0.0012052
HLA-DMA	3144.34	1.30354	2.66495e-09	5.81243e-08
HLA-DMB	2331.26	1.71988	2.59559e-11	9.38519e-10
HLA-DOA	1886.54	1.29852	1.82306e-07	2.57726e-06
HLA-DOB	161.793	1.6232	2.20623e-09	4.90173e-08
HLA-DPA1	18558.6	1.29625	2.69569e-08	4.64004e-07
HLA-DPA3	4.45831	2.86643	3.56251e-05	0.000263361
HLA-DPB1	11697.7	1.25831	4.04653e-08	6.70246e-07
HLA-DPB2	19.4551	2.34032	1.07196e-08	2.0379e-07
HLA-DQA1	6414.45	1.30852	9.90477e-05	0.000634203
HLA-DRA	50934.9	1.37769	5.22693e-09	1.07576e-07
HLA-DRB1	15552.6	1.33309	6.97634e-07	8.41572e-06
HLA-DRB6	481.265	1.47502	0.0132866	0.0394251
HLA-H	591.556	1.58402	2.87407e-05	0.000219311
HLA-J	23.0466	1.13658	0.0098444	0.0307642
HLA-L	245.549	1.57676	1.86567e-05	0.000150062
HLCS	1165.87	-1.32341	9.96734e-11	3.11885e-09
HLCS-IT1	1.52401	-2.12106	0.000301485	0.00165562
HMCN1	5275.18	1.89827	4.77357e-07	6.0514e-06
HMCN2	1657.32	1.72675	0.00041695	0.00219681
HMGA1P5	10.6124	-2.47826	1.57695e-07	2.26244e-06
HMGB1P11	2.09179	2.47046	0.000139115	0.000851716
HMGB1P24	2.26834	-2.16007	2.13883e-06	2.24439e-05
HMGB3P14	1.99832	-1.00778	0.0291479	0.0746815
HMGB3P7	2.30426	-2.0803	0.000695089	0.00336959
HMGB3P8	12.9597	-2.2165	1.62278e-05	0.000132481
HMGCR	8673.86	-1.57983	7.43937e-11	2.41989e-09
HMGCS1	10411.2	-2.45458	8.52009e-14	5.19106e-12
HMHA1	2589.63	1.23753	6.37671e-10	1.61674e-08
HMX2	1.14246	-1.69565	0.000757135	0.00362275
HMX3	2.95857	-1.09739	0.00138227	0.00603815
HNF1B	1.76688	-1.1847	0.0177723	0.0500462
HNRNPA3P1	2.67973	2.81238	8.65886e-06	7.65217e-05
HNRNPA3P2	1.3262	1.67889	0.00833745	0.026945
HOMER1	651.4	-1.07328	3.66162e-06	3.58021e-05
HOTAIR	72.4632	1.69237	0.00747814	0.0245931
HOXA10	226.58	3.03924	1.14159e-13	6.69016e-12
HOXA11	115.231	3.40062	2.82205e-17	3.46937e-15
HOXA11-AS	42.4271	2.7188	1.0855e-13	6.44108e-12
HOXA13	57.3541	1.62817	4.63864e-05	0.000328903
HOXA3	91.9343	1.12736	0.000185504	0.00108918
HOXA5	210.476	1.77911	5.52362e-06	5.14787e-05
HOXA6	35.5703	1.73721	3.61724e-05	0.000266462
HOXA7	79.8952	2.33415	1.63051e-08	2.95554e-07
HOXA9	344.552	2.3939	1.07347e-08	2.03797e-07
HOXA-AS2	47.5794	1.12792	0.000335282	0.00182241
HOXA-AS3	25.5323	1.76808	6.35074e-06	5.81102e-05
HOXA-AS4	11.4312	2.53061	4.90515e-08	7.93458e-07
HOXB2	235.212	1.97725	3.02588e-13	1.5973e-11
HOXB3	264.199	2.2917	3.02587e-15	2.37114e-13
HOXB4	122.435	2.03142	4.49513e-09	9.37705e-08
HOXB5	28.3299	2.91577	2.10908e-13	1.15752e-11
HOXB6	41.1957	2.8421	9.45757e-14	5.67475e-12
HOXB7	67.0599	2.69977	9.81905e-18	1.3439e-15
HOXB8	23.4647	3.43752	1.47828e-12	6.81511e-11
HOXB9	16.5641	3.13395	8.88485e-18	1.24123e-15
HOXB-AS2	8.63288	1.59398	0.000775425	0.00369619
HOXB-AS3	11.8476	3.00949	1.73243e-13	9.77973e-12
HOXC10	324.449	1.95887	0.000408232	0.00215539
HOXC11	70.9771	1.72942	0.00151164	0.00650221
HOXC4	198.277	2.00878	7.73077e-08	1.19198e-06
HOXC5	55.1115	2.67918	7.03978e-13	3.45261e-11
HOXC6	370.877	2.76842	2.50853e-10	7.11676e-09
HOXC8	208.039	2.53951	4.99157e-09	1.03193e-07
HOXC9	169.539	2.57293	4.18795e-10	1.11387e-08
HOXC-AS2	11.1787	2.56574	6.23027e-08	9.85901e-07
HOXC-AS3	12.4208	2.33845	0.000133605	0.000822506
HOXD10	118.494	1.57652	3.97045e-07	5.1273e-06
HOXD11	17.1588	2.22654	0.000421843	0.0022171
HOXD13	12.3982	3.45405	4.34599e-07	5.56548e-06
HOXD9	353.006	1.09553	3.15145e-06	3.14587e-05
HPCAL4	23.328	2.11269	5.1964e-08	8.3617e-07
HPR	4.04643	-1.12648	0.00870066	0.0278326
HPSE	1173.8	1.0635	4.6304e-06	4.40597e-05
HPSE2	122.105	-1.45519	0.000387909	0.00206583
HRASLS5	128.334	-2.04606	3.14723e-06	3.14308e-05
HRG	3.86391	-1.12067	0.000563096	0.00282528
HRH2	305.275	1.26565	6.61649e-05	0.000448465
HRH3	12.7565	1.16082	0.0055281	0.0192335
HRH4	35.326	1.41945	3.33585e-05	0.000249791
HRK	7.61944	2.02797	0.000115413	0.000724862
HRNR	483.497	3.06326	9.73471e-09	1.87014e-07
HS3ST2	294.306	-1.07327	0.0194028	0.0537399
HS3ST6	563.138	-1.2991	6.96159e-05	0.000468071
hsa-mir-10a	1.62392	1.96214	0.00156035	0.00667814
hsa-mir-133a-1	17.0965	-3.47574	1.74009e-09	3.98779e-08
hsa-mir-142	237.422	1.91343	1.34153e-07	1.94998e-06
hsa-mir-4537	7.94068	4.29816	4.53452e-12	1.88616e-10
hsa-mir-4538	5.86079	4.04075	3.88359e-11	1.33778e-09
hsa-mir-4539	2.96486	3.15012	7.44803e-07	8.89167e-06
hsa-mir-5195	1.84881	1.60926	0.00520214	0.0182795
HSD11B1	1205.59	-1.8426	3.17588e-10	8.70645e-09
HSD17B13	48.341	-1.44132	1.00913e-05	8.75029e-05
HSD17B2	293.832	-1.92784	2.21996e-06	2.31722e-05
HSD17B7	413.37	-1.07596	3.43316e-10	9.34692e-09
HSD3B1	888.065	-5.16765	2.96372e-15	2.3356e-13
HSD3B2	4.09565	-1.87995	1.15128e-05	9.83497e-05
HSD3BP1	3.93272	-1.6509	0.0172944	0.0489142
HSD3BP3	0.992459	-1.22894	0.0226849	0.0609802
HSD3BP4	8.11117	-1.87295	1.76075e-05	0.000142409
HSF5	7.16364	1.27391	0.00672641	0.0225882
HSH2D	483.071	2.55698	2.66705e-19	4.75957e-17
HSP90AA1	30026.3	-1.03298	6.95585e-05	0.000467799
HSPA1A	5876.62	-2.359	8.80112e-10	2.16014e-08
HSPA1B	7358.9	-2.14893	4.81186e-10	1.26402e-08
HSPA4L	1342.88	-1.24665	3.36625e-06	3.33634e-05
HSPA6	2186.49	-2.7055	9.08607e-09	1.75387e-07
HSPA7	1081.17	-1.05283	0.0112578	0.0343748
HSPB7	923.877	-2.03792	2.03233e-05	0.00016182
HSPD1	9750.09	-1.11694	3.41602e-06	3.37587e-05
HSPD1P6	9.51102	-1.66504	1.20531e-06	1.3586e-05
HSPH1	5966.21	-1.40451	4.38586e-05	0.000313714
HTR1E	1.42429	-1.49572	0.0349686	0.0862717
HTR1F	20.3494	1.40343	6.2844e-07	7.69512e-06
HTR2B	38.1751	1.59858	1.08495e-05	9.34044e-05
HTR2C	1.03265	-3.02857	6.97853e-06	6.30209e-05
HTR3B	16.0599	3.40868	1.90097e-08	3.37935e-07
HTR4	3.31481	-1.83031	0.000157599	0.000948272
HTR7	117.976	2.23384	7.25062e-11	2.36509e-09
HTRA1	16263.7	1.42654	3.16609e-06	3.15707e-05
HTRA3	5985.86	1.53704	6.80446e-05	0.000459293
HTRA4	68.0536	2.95756	8.69584e-08	1.32308e-06
HUS1B	6.69087	-1.45533	3.69475e-05	0.000270658
HVCN1	239.244	1.61322	8.6551e-09	1.68227e-07
HYDIN2	2.24928	1.12042	0.0165104	0.0470916
IBSP	7.61704	-1.33301	0.0228348	0.0612748
ICAM2	270.594	1.09463	2.30108e-09	5.08649e-08
ICAM3	1256.99	1.1101	2.12143e-06	2.22951e-05
ICOS	152.798	1.29414	0.00199805	0.00821951
IDI1	3133.71	-1.0998	0.00263186	0.010338
IDI2-AS1	3.98174	-1.03471	0.00511511	0.0180425
IDO1	416.115	2.37505	4.63899e-07	5.90516e-06
IER3	3798.04	-1.26746	0.000243727	0.00138011
IFFO1	1205.4	1.18077	7.95207e-08	1.22269e-06
IFI30	8586.01	1.97716	1.34412e-07	1.95271e-06
IFI35	939.797	1.13277	2.91468e-07	3.90615e-06
IFI6	1888.31	1.20649	5.61566e-08	8.97889e-07
IFIT2	639.212	1.11684	1.61094e-06	1.75226e-05
IFNAR2	646.589	1.10811	1.36971e-10	4.14071e-09
IFNG	13.4705	1.38353	0.00795005	0.0258644		2.60906
IFNG-AS1	22.8216	3.62163	8.36259e-11	2.67729e-09
IFNK	1.4515	-1.31166	0.0203941	0.0559487
IFNWP19	4.77373	1.65872	0.0014011	0.00610242
IGBP1P1	2.16217	1.71084	0.000609907	0.00302125
IGDCC4	912.596	1.10906	5.27795e-05	0.000368174
IGF1	2096.92	1.60207	7.91798e-07	9.37984e-06
IGFBP4	36156.9	1.23296	3.08269e-08	5.2474e-07
IGFL1	138.55	1.28875	0.0230534	0.0617577
IGFL2	671.065	-2.4144	1.51438e-11	5.72256e-10
IGFL3	153.557	-1.81689	5.22251e-06	4.89363e-05
IGFL4	87.3337	-1.02464	0.0270764	0.070411
IGFLR1	618.935	1.47194	1.28878e-10	3.91746e-09
IGHA1	95853.1	5.0253	4.53377e-22	1.36314e-19
IGHA2	17824.4	4.47316	1.50761e-14	1.05843e-12
IGHD	488.119	4.59175	4.30519e-17	5.02472e-15
IGHD1-1	1.20313	2.36601	0.000836378	0.00394796
IGHD2-2	2.56931	3.22721	2.99655e-06	3.01629e-05
IGHD2-21	1.17964	2.14126	0.00395593	0.0145107
IGHD3-22	1.39808	2.02159	0.00450567	0.0162238
IGHD3-3	2.14059	2.97534	5.09599e-06	4.78967e-05
IGHD3-9	3.80386	3.5019	1.99386e-07	2.79534e-06
IGHD6-25	2.07814	2.76831	6.54802e-05	0.000444478
IGHE	37.0715	-1.33243	0.00367115	0.0136342
IGHEP1	34.612	-4.61188	1.60836e-17	2.06924e-15
IGHG1	362967	4.84543	1.43889e-17	1.87742e-15
IGHG2	85335	4.21723	2.7704e-11	9.93231e-10
IGHG3	76290.2	5.77594	5.78318e-23	2.07751e-20
IGHG4	82287.1	4.31653	3.78306e-11	1.30781e-09
IGHGP	5956.14	4.91289	2.3964e-17	2.98589e-15
IGHJ2	1.78166	2.64696	0.000111016	0.000701899
IGHJ2P	3.41292	3.62187	6.55736e-09	1.31247e-07
IGHJ3	7.13692	3.90984	2.3572e-10	6.72473e-09
IGHJ3P	95.6138	5.3337	4.87051e-21	1.18178e-18
IGHJ4	13.675	4.89548	4.51323e-14	2.87651e-12
IGHJ5	59.9822	5.28756	1.41081e-21	3.78878e-19
IGHJ6	86.5395	5.5375	7.75077e-22	2.1877e-19
IGHM	6004.67	3.5156	5.49769e-11	1.84106e-09
IGHV1-12	12.158	3.01633	5.60114e-05	0.000388109
IGHV1-17	2.76747	3.34467	1.15199e-06	1.30648e-05
IGHV1-18	3432.85	5.82125	2.73528e-26	1.89152e-23
IGHV1-2	3295.23	4.69515	5.81578e-15	4.39536e-13
IGHV1-24	2248.96	5.87376	4.22771e-22	1.28508e-19
IGHV1-3	929.197	4.18911	7.44486e-11	2.41989e-09
IGHV1-45	9.57502	3.15485	2.00541e-07	2.81011e-06
IGHV1-46	1401.62	3.63917	1.83026e-09	4.1737e-08
IGHV1-58	141.598	5.2583	3.14126e-17	3.77784e-15
IGHV1-69	5910.36	6.40872	2.76603e-31	8.50124e-28
IGHV1-8	480.566	4.19494	9.66964e-12	3.79393e-10
IGHV1OR15-4	1.64088	1.65581	0.0030859	0.0118259
IGHV1OR21-1	0.906809	1.84696	0.013806	0.0406913
IGHV2-26	580.306	5.33501	1.02357e-17	1.38789e-15
IGHV2-5	4595.83	5.31311	3.85784e-19	6.71144e-17
IGHV2-70	2322.26	4.45225	2.84699e-12	1.25001e-10
IGHV3-11	3543.29	5.87309	3.43059e-26	2.25937e-23
IGHV3-13	188.108	4.93129	7.86325e-17	8.66555e-15
IGHV3-15	5227.65	6.58121	1.29649e-33	8.96553e-30
IGHV3-16	4.22523	3.69305	1.29922e-07	1.89546e-06
IGHV3-19	1.32739	1.86253	0.0143989	0.0421246
IGHV3-20	731.049	5.64896	1.34305e-18	2.08708e-16
IGHV3-21	3859.78	5.62398	1.40784e-27	1.49778e-24
IGHV3-22	10.4665	4.355	1.83753e-11	6.79518e-10
IGHV3-23	8564.27	5.06803	3.44559e-20	7.27546e-18
IGHV3-30	1360.97	6.24925	3.92179e-29	7.57236e-26
IGHV3-33	976.905	5.83091	1.17618e-22	4.0166e-20
IGHV3-35	2.04554	2.3068	0.00157123	0.00671845
IGHV3-38	1.79927	1.88242	0.0133255	0.0395192
IGHV3-41	27.1591	2.15016	0.00102012	0.00467643
IGHV3-43	538.693	5.03137	5.19956e-18	7.64703e-16
IGHV3-48	2548.35	5.50342	1.23364e-23	5.24979e-21
IGHV3-49	1067.92	4.52143	2.3189e-14	1.57213e-12
IGHV3-52	6.04522	3.47996	1.36794e-06	1.51719e-05
IGHV3-53	877.485	5.00989	5.40317e-17	6.17591e-15
IGHV3-64	252.695	5.67822	7.01074e-22	1.99922e-19
IGHV3-65	0.830769	1.76928	0.0179207	0.0503817
IGHV3-66	345.175	1.88737	0.00735004	0.0242555
IGHV3-7	4234.81	3.52813	1.00615e-08	1.92737e-07
IGHV3-71	17.3609	4.33575	5.76535e-10	1.48487e-08
IGHV3-72	857.578	4.73638	2.0807e-13	1.1465e-11
IGHV3-73	1250	5.99955	4.36854e-21	1.06936e-18
IGHV3-74	2308.93	5.69484	6.75669e-26	4.24765e-23
IGHV3-9	3080.3	3.09142	9.80625e-06	8.54333e-05
IGHV3OR16-13	13.9899	2.33632	0.000351838	0.00190119
IGHV3OR16-8	3.05569	2.45475	0.00141125	0.0061388
IGHV4-28	39.0482	3.8989	1.24761e-08	2.3315e-07
IGHV4-31	2040.45	4.03428	5.51349e-10	1.42798e-08
IGHV4-34	1991.82	5.86982	1.5278e-26	1.11212e-23
IGHV4-39	3384.4	4.4595	3.12942e-14	2.08084e-12
IGHV4-4	671.32	4.58789	7.99111e-13	3.83754e-11
IGHV4-55	19.4111	5.58855	7.65841e-18	1.08081e-15
IGHV4-59	1361.35	3.69542	1.99296e-09	4.4892e-08
IGHV4-61	811.602	4.91844	3.28443e-17	3.91598e-15
IGHV4OR15-8	107.417	4.82175	3.93568e-17	4.61292e-15
IGHV5-51	5693.41	5.79086	4.25769e-28	5.12052e-25
IGHV5-78	3.77478	2.66163	4.54001e-06	4.33337e-05
IGHV6-1	781.098	4.54915	1.03029e-14	7.49356e-13
IGHV7-56	2.33631	2.46991	0.00123569	0.00549437
IGHVII-60-1	1.08044	2.3899	0.000397614	0.00211102
IGJ	9705.02	3.55852	1.24038e-13	7.25375e-12
IGKJ3	18.5916	5.09355	2.34021e-16	2.32016e-14
IGKJ4	37.4278	5.45555	6.14453e-20	1.20542e-17
IGKJ5	339.402	5.15231	5.96791e-33	2.75131e-29
IGKV1-12	1524.46	3.87809	1.41772e-10	4.24869e-09
IGKV1-13	1.85622	2.83438	5.25609e-05	0.000366958
IGKV1-16	1406.4	4.06645	1.45809e-11	5.54015e-10
IGKV1-17	2291.1	4.72476	3.11728e-13	1.6393e-11
IGKV1-27	2218.58	5.1183	6.36144e-19	1.03508e-16
IGKV1-37	11.3535	4.6457	1.78206e-11	6.60772e-10
IGKV1-39	24.8416	3.80023	1.102e-10	3.40586e-09
IGKV1-5	17331.2	5.74366	3.98148e-27	3.60178e-24
IGKV1-6	3138.42	5.14477	3.38655e-17	4.0204e-15
IGKV1-8	310.317	5.70859	5.89126e-20	1.16399e-17
IGKV1-9	3050.33	4.8706	7.25011e-16	6.59689e-14
IGKV1D-12	389.726	5.69817	3.19728e-20	6.85582e-18
IGKV1D-13	456.367	3.61489	7.65061e-07	9.12171e-06
IGKV1D-16	118.358	5.86366	7.52103e-21	1.77009e-18
IGKV1D-17	1.14279	2.2404	0.00189354	0.0078515
IGKV1D-27	14.6596	3.29314	9.14413e-07	1.06454e-05
IGKV1D-33	1.86698	2.89141	3.13501e-05	0.000237063
IGKV1D-39	6.17153	3.84841	2.26999e-09	5.02724e-08
IGKV1D-42	7.65505	3.66786	2.89477e-07	3.88511e-06
IGKV1D-43	14.3022	4.17373	1.08719e-09	2.62186e-08
IGKV1D-8	154.523	4.90166	5.34695e-16	4.93007e-14
IGKV2-18	1.19543	2.24458	0.00211826	0.00863912
IGKV2-24	487.448	4.41015	3.60396e-16	3.42574e-14
IGKV2-26	11.0734	4.17424	1.89175e-09	4.29619e-08
IGKV2-28	2.37226	2.95693	4.30901e-05	0.000308786
IGKV2-29	19.5797	3.41738	3.5353e-07	4.62364e-06
IGKV2-30	554.421	4.59735	1.59146e-15	1.36289e-13
IGKV2D-24	18.4162	3.87593	3.01798e-10	8.33138e-09
IGKV2D-26	6.13198	3.98769	1.62638e-08	2.94998e-07
IGKV2D-28	13.2022	2.69239	3.96588e-05	0.000287399
IGKV2D-29	320.648	3.98613	6.37105e-09	1.27888e-07
IGKV2D-30	7.96305	3.99239	2.80815e-08	4.81862e-07
IGKV2D-40	24.5629	2.66959	7.41425e-06	6.6543e-05
IGKV2OR22-4	9.95422	2.33987	0.00168394	0.00712406
IGKV3-11	7902.85	5.39133	7.9645e-23	2.78868e-20
IGKV3-15	3225.53	5.82897	5.01889e-26	3.22855e-23
IGKV3-20	12685	5.51368	9.31603e-24	4.02642e-21
IGKV3-7	8.35049	3.68945	1.07509e-07	1.60227e-06
IGKV3D-11	210.339	5.39608	9.86266e-18	1.3439e-15
IGKV3D-15	183.914	3.58178	6.55126e-09	1.3122e-07
IGKV3D-20	427.549	4.71316	9.57232e-15	7.0608e-13
IGKV3D-7	1.07463	2.0178	0.00681393	0.0228212
IGKV4-1	13905.6	4.09304	3.02242e-12	1.31866e-10
IGKV5-2	82.9991	4.04729	2.67513e-12	1.18017e-10
IGKV6-21	589.533	3.79426	1.47075e-08	2.70136e-07
IGKV6D-21	79.1756	4.51431	1.67411e-11	6.2918e-10
IGKV7-3	2.87663	3.04155	3.40375e-05	0.00025364
IGLC1	5.06597	4.01906	3.25884e-09	6.9824e-08
IGLC2	18724.4	4.39659	7.34964e-16	6.65214e-14
IGLC3	18203.1	4.98582	5.0303e-22	1.49616e-19
IGLC5	2.27697	2.7556	0.00020336	0.00118001
IGLC6	34.4545	4.81784	3.11769e-16	3.02459e-14
IGLC7	2405.12	5.04095	9.45169e-17	1.0293e-14
IGLJ3	1.12303	2.29706	0.00116234	0.0052253
IGLL5	145.805	4.98329	9.45646e-22	2.58985e-19
IGLV10-54	751.327	4.90515	3.66708e-13	1.89748e-11
IGLV1-36	450.328	5.21706	1.77421e-15	1.50081e-13
IGLV1-40	4924.66	4.92869	1.90172e-17	2.40198e-15
IGLV1-41	342.092	5.21563	1.15364e-17	1.54907e-15
IGLV1-44	3621.98	5.51989	2.5684e-24	1.2464e-21
IGLV1-47	3462.94	6.06359	9.85274e-29	1.70335e-25
IGLV1-50	5.54568	2.03217	0.000151036	0.000913316
IGLV1-51	1544.97	5.92667	4.71687e-25	2.66272e-22
IGLV1-62	0.803045	1.61792	0.0273554	0.0710029
IGLV2-11	1587.69	4.99156	3.40292e-18	5.11567e-16
IGLV2-14	3161.62	4.19808	2.53177e-13	1.36248e-11
IGLV2-18	796.364	5.88465	1.80769e-19	3.33351e-17
IGLV2-23	1396.85	5.63406	2.25164e-21	5.7669e-19
IGLV2-33	12.551	4.628	2.85063e-11	1.01875e-09
[truncated: 2,686 more rows]
