# Supplementary material for: Contribution of plasma cells and B cells to hidradenitis suppurativa pathogenesis
Source: JCI Insight. 2020 Oct 2;5(19):e139930. doi: 10.1172/jci.insight.139930 (PMC7566715; doi:10.1172/jci.insight.139930)
Supplement: Supplemental Table 3 [file jciinsight-5-139930-s080.xlsx]

## Sheet: WB_DEGs
	log2FoldChange	pvalue	padj
RGCC	1.01487	4.3647e-11	7.27376e-07
IL11RA	1.01961	4.50204e-10	3.75133e-06
SUSD4	2.17386	1.60338e-08	8.90676e-05
DBH-AS1	1.51639	6.11183e-08	0.000166162
RP1-159A19.4	1.58987	6.91457e-08	0.000166162
MAL	1.38119	6.9795e-08	0.000166162
AC103563.9	1.64097	8.67412e-08	0.000168566
HPCAL4	1.78157	9.1643e-08	0.000168566
MFGE8	1.0651	1.01149e-07	0.000168566
IL23A	1.05042	1.29414e-07	0.00018286
XLOC_008774	1.5928	1.38341e-07	0.00018286
AK8	3.65869	1.50374e-07	0.00018286
RP13-977J11.2	1.05774	1.53618e-07	0.00018286
XLOC_009327	1.35229	2.68389e-07	0.000279544
PI16	1.77478	3.15106e-07	0.000291736
TNFRSF25	1.14163	5.3574e-07	0.000446405
GOLGA7B	1.12836	6.19964e-07	0.000468328
TRBV23-1	1.4094	6.54124e-07	0.000468328
FANK1	2.07815	6.55764e-07	0.000468328
FBXL16	1.15734	8.76326e-07	0.000578278
LINC01619	1.26102	1.17422e-06	0.000698868
MIR4697HG	1.49977	1.40005e-06	0.000777728
RP5-1056L3.3	1.12865	1.47563e-06	0.000793271
TCEA3	1.26529	2.19335e-06	0.00101534
THEM4	1.00769	2.67488e-06	0.00108724
NBPF13P	4.99562	5.48162e-06	0.00190315
LEF1-AS1	1.64626	6.01712e-06	0.00200551
VSIG1	1.02874	6.3371e-06	0.00203735
TRBV21-1	1.40745	6.58016e-06	0.00203735
TRAV26-2	1.29634	6.96836e-06	0.00203735
WNT7A	1.32386	9.10135e-06	0.00229809
RASD1	-1.44658	9.33355e-06	0.00229997
TRIM47	1.19553	9.52284e-06	0.00229997
MAFB	-1.31341	1.01654e-05	0.00232063
ANKK1	1.40636	1.03917e-05	0.00234023
TTC39C-AS1	1.65345	1.11315e-05	0.00247343
CTD-2026K11.5	1.16196	1.21758e-05	0.00260141
RP11-664D1.1	1.65233	1.31935e-05	0.00261819
TCF7L2	-1.25644	1.36824e-05	0.00262089
FAAHP1	1.47647	1.7949e-05	0.00314863
CX3CR1	-1.33334	2.09872e-05	0.00352391
G29048	3.01861	2.11455e-05	0.00352391
HAPLN3	1.00897	2.15412e-05	0.00355431
MRGPRE	-3.95433	2.50143e-05	0.00389592
RP11-356J5.12	1.24224	2.57546e-05	0.00397408
CTD-2366F13.1	1.20941	2.78726e-05	0.00418466
LILRB1	-1.05868	2.83094e-05	0.00421229
TNFRSF4	1.3886	2.98541e-05	0.00440282
LINC00920	1.24641	3.53675e-05	0.00480574
OVCH1-AS1	4.86857	3.60942e-05	0.00480574
TNNC1	1.19126	3.61824e-05	0.00480574
PTPRS	-1.1878	3.66974e-05	0.00480574
ATP6V1G2	1.06767	3.69118e-05	0.00480574
CSF1R	-1.2651	3.72449e-05	0.00481152
MERTK	-1.46787	3.98014e-05	0.0049458
CLSPN	-1.2435	4.14993e-05	0.00501149
PLEKHG5	1.26507	4.25867e-05	0.00507974
PLAU	-1.83512	4.31648e-05	0.00509083
SOX4	-1.00431	4.50052e-05	0.00510212
RP11-203J24.8	1.63144	5.13552e-05	0.00563049
ADAM23	1.93316	5.42981e-05	0.00572413
GOLIM4	-1.23289	5.48981e-05	0.00572413
ATP6V0E2-AS1	1.01129	5.49571e-05	0.00572413
CACNA1I	1.14893	6.41312e-05	0.00655672
OVCH1	4.20536	6.67262e-05	0.00669875
RPS27	1.02896	6.79419e-05	0.00675477
TRIM36	-1.14847	7.12165e-05	0.00697233
RPL34	1.20123	7.15404e-05	0.00697233
P2RY12	-1.34071	7.27969e-05	0.00701249
TMEM238	1.033	8.99543e-05	0.00767526
LINC00476	1.00241	9.03026e-05	0.00767526
PLD6	1.01633	9.15049e-05	0.00767526
NID1	-1.84746	9.45128e-05	0.00779731
AP001059.7	1.31796	9.63753e-05	0.00787301
SHTN1	-1.44014	9.93411e-05	0.00795128
MDS2	1.04089	0.00010166	0.00795128
XLOC_008855	1.06646	0.000102587	0.00795128
TRDV3	-3.50579	0.000102858	0.00795128
TRAV29DV5	1.04375	0.000102963	0.00795128
SH3RF1	-1.15895	0.000103059	0.00795128
CELA1	1.47729	0.000114296	0.00844537
EDA	1.4473	0.000114968	0.00844537
TRBD1	1.00124	0.000115534	0.00844537
C6orf3	1.09079	0.000116929	0.00847226
SLC5A10	1.0011	0.000122859	0.00870926
EEF1B2	1.05313	0.00012509	0.00870926
NR4A2	-1.58166	0.00012604	0.00870926
ID3	1.03734	0.000126164	0.00870926
LRRN3	2.05499	0.000135211	0.00912262
LINC00599	5.54545	0.00013938	0.00936597
TNS3	-1.24438	0.00015122	0.00984404
RP11-40C6.2	1.23109	0.000154519	0.00996562
RLN2	1.28935	0.000160189	0.0102039
AFF2	-1.16665	0.0001636	0.0103272
WNT10A	1.14081	0.000166906	0.0104175
ATG9B	1.26072	0.000171852	0.0106465
FRRS1	-1.37181	0.000187931	0.0113474
RP4-575N6.5	1.16438	0.000189797	0.0113776
TRAV10	1.73886	0.00019328	0.0115036
MCF2L-AS1	1.66941	0.000194709	0.0115474
NRXN2	-2.1551	0.000196349	0.0115971
ZDHHC11B	1.49906	0.000196938	0.0115971
RP11-161M6.2	1.54401	0.0002002	0.0116991
EPHX2	1.05052	0.00020098	0.0116991
AC093642.4	1.37909	0.000213553	0.0120716
LINC01260	1.15048	0.000229247	0.0124515
AC013264.2	1.56025	0.000229895	0.0124515
C10orf35	1.08835	0.00023363	0.0125595
REG4	2.22344	0.000246271	0.0130004
RP5-1184F4.7	1.59723	0.000248572	0.0130677
LIMS2	1.01973	0.00025174	0.0131926
TNFRSF21	-1.12888	0.000266113	0.013649
BAHCC1	-1.00089	0.000270898	0.0138059
RP3-492J12.2	1.30865	0.000274582	0.0138664
ITGAD	-2.36404	0.000276808	0.0138946
LINC00824	1.99116	0.000280231	0.0139491
SARDH	1.31594	0.000283174	0.0140033
RORC	1.06809	0.000288715	0.0141513
IQGAP2	-1.0784	0.000291815	0.0142146
SNHG8	1.00644	0.000295989	0.0142792
RP11-119D9.1	1.44806	0.0002988	0.0143089
STARD8	-1.01475	0.000302837	0.0144194
RIC3	1.0791	0.000312799	0.0146934
CMKLR1	-1.12756	0.000317408	0.0148584
ACER1	1.18684	0.000322154	0.0149964
CTTNBP2NL	-1.15298	0.000328569	0.0151597
RP3-328E19.4	1.24074	0.000344793	0.0155997
SULF2	-1.00645	0.000347293	0.0156423
OLFML2B	-1.45629	0.000357622	0.0159352
SMIM10L2A	1.05257	0.000381317	0.0165223
RNU1-106P	1.41035	0.000400779	0.0170818
APP	-1.03025	0.000424582	0.0176011
CMTM8	1.05051	0.000432986	0.0176734
GPR15	2.8419	0.000437797	0.0177516
TRBV29-1	1.33625	0.000443328	0.0178456
CCDC167	1.05749	0.000454776	0.0181084
RPS24	1.04309	0.000455292	0.0181084
TRBV24-1	1.44679	0.000479671	0.01874
NEFL	1.25317	0.000480166	0.01874
RAB38	-1.90146	0.000506021	0.0194305
RP11-713P17.3	1.26049	0.000513262	0.0195733
MBOAT4	1.21586	0.000522296	0.0197371
IGHE	2.49489	0.000526876	0.0198203
RPS13P2	1.21891	0.000530706	0.0199194
RP11-499P20.2	1.13432	0.000538325	0.0200698
RP11-968A15.2	1.00589	0.000555782	0.0202672
FXYD7	1.14181	0.000562913	0.0203934
DBNDD2	1.02066	0.000572704	0.0206551
AC020571.3	1.0616	0.000575791	0.0206801
G674	1.37984	0.000645084	0.0222114
TRBV30	1.40516	0.000662081	0.0226562
RPS2P7	1.82024	0.000684752	0.0230399
C2orf40	1.42319	0.000699486	0.023316
TRAV36DV7	1.62719	0.000719609	0.0237807
COL8A2	-1.33285	0.000725121	0.0238346
CTC-523E23.5	1.00838	0.000728556	0.0238895
EEF1B2P3	1.33917	0.000742262	0.0241127
RP11-415F23.2	1.02526	0.000769841	0.0246246
ZNF618	-1.05664	0.000782729	0.0249294
PMEL	1.27302	0.000794953	0.0250405
TAS2R4	1.00026	0.000795721	0.0250405
PSD	1.06039	0.000841616	0.0258843
LINC00540	1.41465	0.000852973	0.0258843
RP11-475C16.1	1.27862	0.00086389	0.0259869
LILRB5	-3.03093	0.000868099	0.0260393
RP11-203M5.6	-1.40038	0.000876086	0.0261337
NUAK1	-2.41651	0.000877748	0.0261337
MYOF	-1.71342	0.000878181	0.0261337
AC034220.3	1.16154	0.000888532	0.0262033
TRAV34	1.41643	0.00089037	0.0262033
CCR4	1.13959	0.000890703	0.0262033
BCAS2P2	1.37317	0.000894172	0.0262033
TIFAB	-1.19805	0.000896241	0.0262033
TUB	1.26992	0.000966454	0.0273446
RP11-161M6.3	1.16004	0.000975209	0.0274062
RP11-500C11.3	1.03169	0.00100058	0.027865
FBLN5	1.24968	0.00103963	0.0284246
LACTB2-AS1	1.08282	0.00104371	0.028467
TRBV6-5	1.01359	0.00105276	0.0286404
CUX2	-1.31262	0.00109376	0.0292107
TOX	-1.21724	0.00113585	0.0299606
RPL7P9	1.08871	0.00113802	0.0299606
TSPAN15	1.09775	0.00114808	0.0300834
SPRED1	-1.15695	0.00118059	0.0307061
CRYM	-2.18842	0.00119168	0.0307896
MTND1P23	3.93427	0.00120208	0.030917
DACH1	-1.08475	0.00126115	0.0317479
RP11-466H18.1	1.1044	0.00127695	0.0319525
OCM	1.02894	0.00128186	0.0319958
MMP14	-1.02619	0.0013093	0.0322774
EPHA2	-1.36876	0.00138425	0.0334812
FRMD3	-1.12634	0.0014282	0.03405
C1QA	-1.25513	0.00143706	0.0341148
ADTRP	1.18804	0.00145752	0.0342739
LILRP1	-1.3418	0.00147856	0.0347044
AC097713.4	1.33273	0.00150086	0.0349816
XLOC_001195	-1.49427	0.00151261	0.0351392
RP11-420A23.1	1.02567	0.00155491	0.0356923
DTL	-1.05159	0.00156032	0.0357672
RP3-477M7.5	1.70356	0.00158584	0.0361039
WDR86-AS1	1.2841	0.00159565	0.0362056
TRAV25	1.14622	0.00159682	0.0362056
RP4-583P15.16	1.27144	0.00160156	0.0362637
EFHD1	1.45368	0.00162007	0.0365338
TMIE	1.39976	0.00172522	0.0379799
RPS28P7	1.90439	0.00180791	0.0389765
NOS3	1.14677	0.00186733	0.039529
RP11-168A11.4	1.41862	0.00188974	0.0396831
CD209	-1.3662	0.00194689	0.0404302
ETV5	-1.09631	0.00196132	0.0405526
DBH	1.18856	0.00202694	0.0414752
NPDC1	1.0244	0.0020336	0.0415317
WDR78	1.20775	0.00209827	0.0424364
SETBP1	-1.05249	0.00210398	0.0425004
RP11-535A5.1	1.04308	0.0021121	0.0425613
DST	-1.01128	0.0021436	0.0427822
MCM10	-1.47445	0.00216529	0.0429123
B3GALT2	1.44083	0.00239784	0.0456165
SRGAP2C	-1.13376	0.00244718	0.045868
LMCD1	1.36291	0.00248277	0.046075
SCAMP5	-1.03391	0.00250844	0.046345
DSEL	1.47926	0.00252408	0.0463825
MYO3B	-2.69931	0.00258602	0.0467784
RP11-175B9.3	1.04033	0.00259085	0.0467784
AXIN2	1.02665	0.00259744	0.0467908
RP11-554I8.1	1.01309	0.0026472	0.047159
FAM21A	-1.00462	0.00265522	0.047159
RP11-778D9.4	1.46529	0.00266442	0.0471666
DOCK9-AS2	1.00075	0.00274048	0.0480861
IGF2R	-1.00967	0.00277308	0.0483557
SRGAP2B	-1.06217	0.00277406	0.0483557
ADIRF-AS1	1.02554	0.00308347	0.0516133
BOD1L1	-1.03708	0.00315735	0.0524309
TRGV4	2.02027	0.00321814	0.0529933
MCOLN3	1.69041	0.00328865	0.0537062
RPSAP15	1.46187	0.00335652	0.0540448
KCNK10	-1.20046	0.00336536	0.0540827
OPHN1	-1.21313	0.00340812	0.0543032
VCAN	-1.10947	0.0034474	0.0546112
JUP	-1.2713	0.00346696	0.0547412
AHRR	1.97092	0.00349967	0.0547558
RP11-36C20.1	1.05313	0.00352623	0.054772
CRB3	1.03519	0.00352657	0.054772
FAM225A	-1.65409	0.00361033	0.0552997
COL6A1	1.06901	0.00366481	0.0557862
SLC2A14	-2.71984	0.00375706	0.0565611
ZNF703	-1.02546	0.00375716	0.0565611
NYAP1	1.12404	0.00386336	0.0573822
AIRE	1.19553	0.00388966	0.0575166
EDN3	1.9111	0.00390543	0.0576986
RP11-92K2.2	1.17308	0.00400378	0.0587447
RP11-493L12.6	1.77411	0.00402512	0.0589337
MSR1	-1.5103	0.00405641	0.0592464
DUTP6	1.37737	0.00410906	0.0594803
SOAT2	1.36135	0.00411727	0.0594803
PLXNB2	-1.03758	0.00413174	0.0595635
DMXL2	-1.02131	0.00416965	0.0599027
RP11-53B2.5	1.04987	0.00425915	0.0603749
TKTL1	-1.70644	0.00446143	0.0618036
TRBV3-1	1.17481	0.00460284	0.0633937
LINC01259	1.07271	0.00464427	0.0635964
PRRT1	1.11232	0.00466398	0.0637614
RP11-543P15.1	1.24203	0.0046967	0.0640512
FAM86JP	1.09376	0.00476926	0.0648814
CBR3	1.19616	0.00487218	0.0658515
LRRK2	-1.04624	0.00505853	0.0675483
MYZAP	-1.6739	0.00524457	0.0687113
GREM2	1.47522	0.00525541	0.0687452
NTN5	1.09823	0.00536179	0.0694461
RP11-641D5.1	1.28988	0.00537321	0.0695222
FAM153A	1.32786	0.00542132	0.0700083
TRBV19	1.02489	0.00544575	0.070134
PDGFRB	-1.17802	0.00546032	0.0702324
RP11-13A1.1	-1.33884	0.00551447	0.0706316
RPL4P4	1.03649	0.00556673	0.0707625
RP11-357H14.17	-1.80365	0.00593908	0.0732363
FAM3B	4.15867	0.00606641	0.0743905
ADGRD1	-1.04926	0.00618788	0.0753258
RTKN2	1.29995	0.00621793	0.0754711
GIMAP3P	1.2941	0.00627097	0.0758875
TLR3	-1.11334	0.00627915	0.0758875
RPS10P3	1.74315	0.00628411	0.0758875
ASPM	-1.13956	0.00649009	0.0771451
RP11-51O6.1	1.17684	0.00699513	0.0810103
GTSCR1	1.21526	0.00704329	0.0813984
IGLV1-36	1.77255	0.00719346	0.0818302
MMP28	1.35691	0.0072186	0.0819343
NBL1	1.47127	0.0072704	0.0819343
RP11-452G18.2	1.34488	0.00730386	0.0821315
RP11-152N13.5	1.12916	0.00739434	0.0826794
LAMC3	1.72437	0.00740379	0.0826972
G30964	-1.46836	0.007524	0.0832121
C1QB	-1.35042	0.00752963	0.0832121
RP13-93L13.1	1.00377	0.00758241	0.0834632
SIGLEC1	-1.33633	0.00773819	0.0845065
CTD-2284J15.1	1.05574	0.00775957	0.0845795
HLA-V	3.97135	0.00777104	0.0845881
IGLV2-18	1.50696	0.00786423	0.0851575
LINC00968	-1.00735	0.00797211	0.0857252
EIF2S3L	1.7014	0.00841887	0.0881284
COCH	1.62953	0.00844859	0.0881722
RPL7P23	1.14805	0.0085178	0.0883318
SLCO4C1	-1.06643	0.00887052	0.0908264
F2R	-1.13035	0.00892046	0.0910346
NCR1	-1.01561	0.0090208	0.091622
EGLN3	1.04053	0.00908095	0.0919405
RPS7P1	1.1551	0.00909131	0.0919895
SDC3	-1.09687	0.00913355	0.0921207
IGLV10-54	1.82587	0.00916396	0.0923322
SEMA6B	2.20882	0.00926862	0.092941
RP11-360N9.2	1.36175	0.0093225	0.093197
RP11-214O1.3	1.5853	0.00935688	0.0933727
MUC20	1.31353	0.00937635	0.093455
NHS	-1.09679	0.00942123	0.0936224
TNFRSF11A	1.18217	0.00957763	0.0939996
G6708	1.09234	0.00992711	0.0956778
RP4-706A16.3	1.26722	0.00996552	0.0956778
AXL	-1.01102	0.00998305	0.0956778
RP11-20O24.4	1.43171	0.00999131	0.0956778
SLC4A3	-1.06361	0.010013	0.0956895
RP11-761N21.2	1.41329	0.0101256	0.0964249
DLX4	-1.02351	0.0101365	0.0964564
NRIP3	1.00474	0.0101893	0.0968097
MLC1	-1.10724	0.0102907	0.0972746
ASIC1	1.48517	0.0104047	0.0981378
RET	-1.07031	0.010422	0.0981816
SLC18A1	-1.56567	0.0104796	0.0985569
IGLV4-60	2.08055	0.0105043	0.0986883
CBLN3	1.02332	0.010578	0.0987475
KRT73-AS1	1.38017	0.0105899	0.0987475
F13A1	-1.09815	0.0107507	0.0995774
PRSS23	-1.35733	0.0108247	0.099719
