# Supplementary material for: Contribution of plasma cells and B cells to hidradenitis suppurativa pathogenesis
Source: JCI Insight. 2020 Oct 2;5(19):e139930. doi: 10.1172/jci.insight.139930 (PMC7566715; doi:10.1172/jci.insight.139930)
Supplement: Supplemental Table 4 [file jciinsight-5-139930-s081.xlsx]

## Sheet: pairs
Ligand	Receptor	LCT	RCT	Score	Rank
WNT2	FZD1	Fibroblast	Fibroblast	0.26	0.01
ADCYAP1	DPP4	Mast cell	Fibroblast	0.924	0.01
CXCL9	FCGR2A	Myeloid	Myeloid	0.611	0.01
CXCL9	DPP4	Myeloid	Fibroblast	0.323	0.01
CXCL11	DPP4	Keratinocyte	Fibroblast	0.172	0.01
CCL22	DPP4	Myeloid	Fibroblast	0.244	0.01
CCL11	DPP4	Fibroblast	Fibroblast	0.173	0.01
CCL3L1	DPP4	Myeloid	Fibroblast	0.381	0.01
TGFA	EGFR	Keratinocyte	Keratinocyte	0.179	0.01
EFNA3	EPHA1	Keratinocyte	Keratinocyte	0.188	0.01
EFNA3	EPHA2	Keratinocyte	Keratinocyte	0.407	0.01
EFNA3	EPHA3	Keratinocyte	Smooth muscle	0.211	0.01
IL20	IL20 receptor Type I	Keratinocyte	Keratinocyte	0.14	0.01
EFNA4	EPHA1	Keratinocyte	Keratinocyte	0.106	0.01
EFNA4	EPHA2	Keratinocyte	Keratinocyte	0.326	0.01
EFNA4	EPHA3	Keratinocyte	Smooth muscle	0.129	0.01
CXCL13	ACKR4	Fibroblast	Fibroblast	0.506	0.01
1B2A receptor	ACVR	Endothelial	Keratinocyte	0.115	0.01
CCL23	IDE	Endothelial	Keratinocyte	0.13	0.01
CCL28	CCR10	Melanocyte	Smooth muscle	0.162	0.01
PDGFA	PDGFRA	Smooth muscle	Fibroblast	0.674	0.01
WNT5A	FZD1	Fibroblast	Fibroblast	0.227	0.01
WNT4	FZD1	Keratinocyte	Fibroblast	0.184	0.01
WNT3	FZD1	Keratinocyte	Fibroblast	0.196	0.01
WNT7B	FZD1	Keratinocyte	Fibroblast	0.153	0.01
PDGFB	PDGFRA	Endothelial	Fibroblast	0.522	0.01
WNT5A	ROR2	Fibroblast	Fibroblast	0.203	0.01
WNT5A	FZD3	Fibroblast	Melanocyte	0.177	0.01
WNT2	FZD3	Fibroblast	Melanocyte	0.21	0.01
WNT5A	ROR1	Fibroblast	Fibroblast	0.154	0.01
1B2A receptor	ACVR	Smooth muscle	Keratinocyte	0.087	0.01
CCL27	CCR10	Keratinocyte	Smooth muscle	0.515	0.01
WNT4	SMO	Keratinocyte	Fibroblast	0.104	0.01
DLL1	NOTCH4	Endothelial	Endothelial	0.226	0.01
TNF	FLT4	Myeloid	Endothelial	0.149	0.01
TNF	ICOS	Myeloid	T cell	0.278	0.01
CD70	TNFRSF17	Plasma cell	Plasma cell	0.281	0.01
aXb2 complex	FCER2	Myeloid	B cell	0.283	0.01
TNF	RIPK1	Myeloid	Endothelial	0.137	0.01
CD70	TNFRSF13B	Plasma cell	B cell	0.195	0.01
CCL3	IDE	Myeloid	Keratinocyte	0.61	0.01
DLL4	NOTCH4	Endothelial	Endothelial	0.258	0.01
ANGPT1	TEK	Smooth muscle	Endothelial	0.305	0.01
CTLA4	CD86	T cell	Myeloid	0.423	0.01
HGF	MET	Smooth muscle	Endothelial	0.188	0.01
1B2A receptor	ACVR	Fibroblast	Keratinocyte	0.251	0.01
CXCL5	ACKR1	Fibroblast	Endothelial	0.969	0.01
PDGFD	PDGFR complex	Fibroblast	Fibroblast	0.493	0.01
APELA	APLNR	Fibroblast	Endothelial	0.268	0.01
CD28	CD86	T cell	Myeloid	0.376	0.01
TIGIT	PVR	T cell	Endothelial	0.156	0.01
WNT3	FZD7	Keratinocyte	Fibroblast	0.154	0.01
PDGFB	PDGFR complex	Endothelial	Fibroblast	0.522	0.01
VEGFC	FLT4	Endothelial	Endothelial	0.132	0.01
CCL21	ACKR4	Smooth muscle	Fibroblast	0.219	0.01
JAG2	NOTCH4	Endothelial	Endothelial	0.357	0.01
CCL8	ACKR1	Smooth muscle	Endothelial	0.926	0.01
CCL11	ACKR4	Fibroblast	Fibroblast	0.183	0.01
complex1	PlexinA1	Smooth muscle	Endothelial	0.304	0.01
EDN2	EDNRA	Keratinocyte	Smooth muscle	0.426	0.01
VEGFC	KDR	Endothelial	Endothelial	0.297	0.01
CD70	GPRC5B	Plasma cell	Endothelial	0.162	0.01
BMPR2	BMPR1A	Fibroblast	Fibroblast	0.115	0.02
BMPR2	BMPR1A	Fibroblast	Smooth muscle	0.107	0.02
CXCL11	ACKR3	Keratinocyte	Endothelial	0.224	0.02
CXCL11	ACKR3	Keratinocyte	Fibroblast	0.34	0.02
TNFSF13B	TNFRSF13B	Fibroblast	B cell	0.175	0.02
TNFSF13B	TNFRSF13B	Myeloid	B cell	0.399	0.02
EFNA1	EPHA1	Endothelial	Keratinocyte	0.266	0.02
EFNA1	EPHA1	Keratinocyte	Keratinocyte	0.336	0.02
TNFSF13B	TNFRSF17	Fibroblast	Plasma cell	0.261	0.02
TNFSF13B	TNFRSF17	Myeloid	Plasma cell	0.486	0.02
CD72	SEMA4D	B cell	T cell	0.247	0.02
CD72	SEMA4D	Myeloid	T cell	0.193	0.02
TNFSF9	PVR	Keratinocyte	Endothelial	0.073	0.02
TNFSF9	PVR	Melanocyte	Endothelial	0.107	0.02
PDGFB	PDGFRB	Endothelial	Fibroblast	0.449	0.02
PDGFB	PDGFRB	Endothelial	Smooth muscle	0.906	0.02
TNFSF10	TNFRSF10A	Endothelial	Endothelial	0.505	0.02
TNFSF10	TNFRSF10A	Keratinocyte	Endothelial	0.414	0.02
EFNA3	EPHA4	Keratinocyte	Endothelial	0.23	0.02
EFNA3	EPHA4	Keratinocyte	Keratinocyte	0.191	0.02
EFNA4	EPHA4	Keratinocyte	Endothelial	0.148	0.02
EFNA4	EPHA4	Keratinocyte	Keratinocyte	0.109	0.02
a6b4 complex	NRG1	Endothelial	Myeloid	0.286	0.02
a6b4 complex	NRG1	Keratinocyte	Myeloid	0.222	0.02
WNT2	FZD4	Fibroblast	Endothelial	0.255	0.02
WNT2	FZD4	Fibroblast	Smooth muscle	0.191	0.02
WNT7B	FZD4	Keratinocyte	Endothelial	0.148	0.02
WNT7B	FZD4	Keratinocyte	Smooth muscle	0.085	0.02
DLL1	NOTCH3	Endothelial	Keratinocyte	0.148	0.02
DLL1	NOTCH3	Endothelial	Smooth muscle	0.787	0.02
SELE	SELPLG	Endothelial	Myeloid	0.586	0.02
SELE	SELPLG	Endothelial	Plasma cell	0.576	0.02
SELP	SELPLG	Endothelial	Myeloid	0.236	0.02
SELP	SELPLG	Endothelial	Plasma cell	0.225	0.02
WNT4	FZD6	Keratinocyte	Endothelial	0.184	0.02
WNT4	FZD6	Keratinocyte	Keratinocyte	0.144	0.02
BMPR2	ACVR1	Keratinocyte	Fibroblast	0.116	0.02
BMPR2	ACVR1	Keratinocyte	Smooth muscle	0.086	0.02
CD70	CD27	Plasma cell	Plasma cell	0.415	0.02
CD70	CD27	Plasma cell	T cell	0.207	0.02
EFNB1	EPHB6	Endothelial	Keratinocyte	0.261	0.02
EFNB1	EPHB6	Keratinocyte	Keratinocyte	0.335	0.02
TNFSF9	TNFRSF9	Keratinocyte	Mast cell	0.172	0.02
TNFSF9	TNFRSF9	Melanocyte	Mast cell	0.207	0.02
C3	C3AR1	Fibroblast	Myeloid	0.902	0.02
C3	C3AR1	Myeloid	Myeloid	0.211	0.02
EFNA5	EPHA1	Fibroblast	Keratinocyte	0.088	0.02
EFNA5	EPHA1	Keratinocyte	Keratinocyte	0.074	0.02
EFNA5	EPHA2	Fibroblast	Keratinocyte	0.308	0.02
EFNA5	EPHA2	Keratinocyte	Keratinocyte	0.294	0.02
RSPO3	LGR4	Endothelial	Fibroblast	0.13	0.02
RSPO3	LGR4	Endothelial	Keratinocyte	0.114	0.02
CCL19	ACKR4	Fibroblast	Fibroblast	0.39	0.02
CCL19	ACKR4	Smooth muscle	Fibroblast	0.284	0.02
OSM	LIFR	Myeloid	Endothelial	0.303	0.02
OSM	LIFR	Myeloid	Smooth muscle	0.167	0.02
WNT5A	FZD6	Fibroblast	Endothelial	0.227	0.02
WNT5A	FZD6	Fibroblast	Keratinocyte	0.187	0.02
CCL5	ACKR4	Fibroblast	Fibroblast	0.213	0.02
CCL5	ACKR4	T cell	Fibroblast	0.73	0.02
FGF7	FGFR3	Fibroblast	Keratinocyte	0.616	0.02
FGF7	FGFR3	Smooth muscle	Keratinocyte	0.497	0.02
FGF7	FGFR2	Fibroblast	Keratinocyte	0.495	0.02
FGF7	FGFR2	Smooth muscle	Keratinocyte	0.376	0.02
EFNA5	EPHA3	Fibroblast	Smooth muscle	0.112	0.02
EFNA5	EPHA3	Keratinocyte	Smooth muscle	0.098	0.02
IL1B	IL1 receptor inhibitor	Myeloid	Keratinocyte	0.535	0.02
IL1B	IL1 receptor inhibitor	Myeloid	Myeloid	0.553	0.02
ANGPT2	TEK	Endothelial	Endothelial	0.38	0.02
ANGPT2	TEK	Smooth muscle	Endothelial	0.532	0.02
EREG	EGFR	Myeloid	Fibroblast	0.36	0.02
EREG	EGFR	Myeloid	Keratinocyte	0.416	0.02
PDGFD	PDGFRB	Fibroblast	Fibroblast	0.419	0.02
PDGFD	PDGFRB	Fibroblast	Smooth muscle	0.877	0.02
CCL5	ACKR1	Fibroblast	Endothelial	0.934	0.02
CCL5	ACKR1	T cell	Endothelial	1.451	0.02
TNF	CELSR2	Myeloid	Keratinocyte	0.16	0.02
TNF	CELSR2	Myeloid	Melanocyte	0.185	0.02
IL34	CSF1R	Fibroblast	Myeloid	0.325	0.02
IL34	CSF1R	Smooth muscle	Myeloid	0.367	0.02
TNFSF10	RIPK1	Endothelial	Endothelial	0.491	0.02
TNFSF10	RIPK1	Keratinocyte	Endothelial	0.4	0.02
CSF3	CSF1R	Endothelial	Myeloid	0.37	0.02
CSF3	CSF1R	Fibroblast	Myeloid	0.439	0.02
CCL21	CCR7	Smooth muscle	B cell	0.614	0.03
CCL21	CCR7	Smooth muscle	Myeloid	0.293	0.03
CCL21	CCR7	Smooth muscle	T cell	0.249	0.03
CXCL12	DPP4	Endothelial	Fibroblast	0.411	0.03
CXCL12	DPP4	Fibroblast	Fibroblast	0.871	0.03
CXCL12	DPP4	Smooth muscle	Fibroblast	0.442	0.03
JAG2	NOTCH1	Endothelial	Endothelial	0.328	0.03
JAG2	NOTCH1	Endothelial	Keratinocyte	0.23	0.03
JAG2	NOTCH1	Endothelial	Smooth muscle	0.252	0.03
DLL1	NOTCH1	Endothelial	Endothelial	0.198	0.03
DLL1	NOTCH1	Endothelial	Keratinocyte	0.099	0.03
DLL1	NOTCH1	Endothelial	Smooth muscle	0.122	0.03
LGALS9	COLEC12	Endothelial	Fibroblast	0.35	0.03
LGALS9	COLEC12	Mast cell	Fibroblast	0.28	0.03
LGALS9	COLEC12	Myeloid	Fibroblast	0.427	0.03
LGALS9	HAVCR2	Endothelial	Myeloid	0.324	0.03
LGALS9	HAVCR2	Mast cell	Myeloid	0.253	0.03
LGALS9	HAVCR2	Myeloid	Myeloid	0.401	0.03
TNF	SEMA4C	Myeloid	Endothelial	0.174	0.03
TNF	SEMA4C	Myeloid	Fibroblast	0.144	0.03
TNF	SEMA4C	Myeloid	Smooth muscle	0.211	0.03
NOV	NOTCH1	Melanocyte	Endothelial	1.047	0.03
NOV	NOTCH1	Melanocyte	Keratinocyte	0.948	0.03
NOV	NOTCH1	Melanocyte	Smooth muscle	0.971	0.03
PDGFB	LRP1	Endothelial	Fibroblast	0.684	0.03
PDGFB	LRP1	Endothelial	Myeloid	0.217	0.03
PDGFB	LRP1	Endothelial	Smooth muscle	0.265	0.03
LGALS9	MET	Endothelial	Endothelial	0.269	0.03
LGALS9	MET	Mast cell	Endothelial	0.198	0.03
LGALS9	MET	Myeloid	Endothelial	0.346	0.03
CCL20	CCR6	Keratinocyte	T cell	0.432	0.03
CCL20	CCR6	Myeloid	T cell	0.305	0.03
CCL20	CCR6	T cell	T cell	0.267	0.03
TNF	NOTCH1	Myeloid	Endothelial	0.259	0.03
TNF	NOTCH1	Myeloid	Keratinocyte	0.16	0.03
TNF	NOTCH1	Myeloid	Smooth muscle	0.183	0.03
CXCL10	DPP4	Keratinocyte	Fibroblast	0.253	0.03
CXCL10	DPP4	Myeloid	Fibroblast	0.362	0.03
CXCL10	DPP4	Plasma cell	Fibroblast	0.173	0.03
LGALS9	MRC2	Endothelial	Fibroblast	0.561	0.03
LGALS9	MRC2	Mast cell	Fibroblast	0.49	0.03
LGALS9	MRC2	Myeloid	Fibroblast	0.638	0.03
DLL4	NOTCH1	Endothelial	Endothelial	0.229	0.03
DLL4	NOTCH1	Endothelial	Keratinocyte	0.131	0.03
DLL4	NOTCH1	Endothelial	Smooth muscle	0.153	0.03
EFNA1	EPHA3	Endothelial	Smooth muscle	0.289	0.03
EFNA1	EPHA3	Keratinocyte	Smooth muscle	0.359	0.03
EFNA1	EPHA3	Melanocyte	Smooth muscle	0.239	0.03
EFNB1	EPHB3	Keratinocyte	Fibroblast	0.231	0.03
EFNB1	EPHB3	Endothelial	Keratinocyte	0.212	0.03
EFNB1	EPHB3	Keratinocyte	Keratinocyte	0.286	0.03
EFNB1	EPHA4	Endothelial	Endothelial	0.19	0.03
EFNB1	EPHA4	Keratinocyte	Endothelial	0.264	0.03
EFNB1	EPHA4	Keratinocyte	Keratinocyte	0.225	0.03
IL33	IL33 receptor	Endothelial	Mast cell	0.933	0.03
IL33	IL33 receptor	Fibroblast	Mast cell	0.69	0.03
IL33	IL33 receptor	Keratinocyte	Mast cell	0.791	0.03
SEMA7A	PLXNC1	Myeloid	Fibroblast	0.144	0.03
SEMA7A	PLXNC1	Myeloid	Melanocyte	0.438	0.03
SEMA7A	PLXNC1	Myeloid	Myeloid	0.174	0.03
IL1B	ADRB2	Myeloid	Endothelial	0.582	0.03
IL1B	ADRB2	Myeloid	Keratinocyte	0.672	0.03
IL1B	ADRB2	Myeloid	Mast cell	0.691	0.03
IL6	HRH1	Endothelial	Endothelial	0.342	0.03
IL6	HRH1	Fibroblast	Endothelial	0.255	0.03
IL6	HRH1	Smooth muscle	Endothelial	0.251	0.03
IL15	IL15RA	Endothelial	Endothelial	0.13	0.03
IL15	IL15RA	Endothelial	Fibroblast	0.195	0.03
IL15	IL15RA	Endothelial	Keratinocyte	0.118	0.03
JAG2	NOTCH3	Endothelial	Fibroblast	0.242	0.03
JAG2	NOTCH3	Endothelial	Keratinocyte	0.279	0.03
JAG2	NOTCH3	Endothelial	Smooth muscle	0.917	0.03
WNT4	NOTCH1	Keratinocyte	Endothelial	0.218	0.03
WNT4	NOTCH1	Keratinocyte	Keratinocyte	0.12	0.03
WNT4	NOTCH1	Keratinocyte	Smooth muscle	0.142	0.03
WNT5A	ANTXR1	Fibroblast	Fibroblast	0.35	0.03
WNT5A	ANTXR1	Fibroblast	Keratinocyte	0.188	0.03
WNT5A	ANTXR1	Fibroblast	Smooth muscle	0.249	0.03
GDF11	ANTXR1	Smooth muscle	Fibroblast	0.294	0.03
GDF11	ANTXR1	Smooth muscle	Keratinocyte	0.131	0.03
GDF11	ANTXR1	Smooth muscle	Smooth muscle	0.192	0.03
TNFSF10	TNFRSF10D	Endothelial	Endothelial	0.545	0.03
TNFSF10	TNFRSF10D	Keratinocyte	Endothelial	0.454	0.03
TNFSF10	TNFRSF10D	Mast cell	Endothelial	0.364	0.03
DLL4	NOTCH3	Endothelial	Fibroblast	0.143	0.03
DLL4	NOTCH3	Endothelial	Keratinocyte	0.18	0.03
DLL4	NOTCH3	Endothelial	Smooth muscle	0.818	0.03
EFNA1	EPHA2	Endothelial	Keratinocyte	0.486	0.03
EFNA1	EPHA2	Keratinocyte	Keratinocyte	0.556	0.03
EFNA1	EPHA2	Melanocyte	Keratinocyte	0.436	0.03
BMP2	SMO	Endothelial	Fibroblast	0.152	0.03
BMP2	SMO	Keratinocyte	Fibroblast	0.104	0.03
BMP2	SMO	Smooth muscle	Fibroblast	0.139	0.03
BMP7	PTPRK	Keratinocyte	Endothelial	0.156	0.04
BMP7	PTPRK	Keratinocyte	Fibroblast	0.091	0.04
BMP7	PTPRK	Keratinocyte	Keratinocyte	0.095	0.04
BMP7	PTPRK	Keratinocyte	Smooth muscle	0.126	0.04
WNT5A	PTPRK	Fibroblast	Endothelial	0.228	0.04
WNT5A	PTPRK	Fibroblast	Fibroblast	0.163	0.04
WNT5A	PTPRK	Fibroblast	Keratinocyte	0.167	0.04
WNT5A	PTPRK	Fibroblast	Smooth muscle	0.198	0.04
CCL2	CCR10	Endothelial	Smooth muscle	0.451	0.04
CCL2	CCR10	Fibroblast	Smooth muscle	0.422	0.04
CCL2	CCR10	Keratinocyte	Smooth muscle	0.177	0.04
CCL2	CCR10	Smooth muscle	Smooth muscle	0.629	0.04
EFNA1	EPHA4	Endothelial	Endothelial	0.308	0.04
EFNA1	EPHA4	Endothelial	Keratinocyte	0.269	0.04
EFNA1	EPHA4	Keratinocyte	Endothelial	0.378	0.04
EFNA1	EPHA4	Keratinocyte	Keratinocyte	0.339	0.04
CXCL8	ACKR1	Endothelial	Endothelial	0.953	0.04
CXCL8	ACKR1	Fibroblast	Endothelial	0.988	0.04
CXCL8	ACKR1	Keratinocyte	Endothelial	0.968	0.04
CXCL8	ACKR1	Myeloid	Endothelial	1.706	0.04
CXCL1	ACKR1	Fibroblast	Endothelial	1.194	0.04
CXCL1	ACKR1	Keratinocyte	Endothelial	0.949	0.04
CXCL1	ACKR1	Melanocyte	Endothelial	1.16	0.04
CXCL1	ACKR1	Myeloid	Endothelial	0.953	0.04
CSF1	CSF1R	Endothelial	Myeloid	0.324	0.04
CSF1	CSF1R	Fibroblast	Myeloid	0.386	0.04
CSF1	CSF1R	Mast cell	Myeloid	0.517	0.04
CSF1	CSF1R	Smooth muscle	Myeloid	0.414	0.04
PTPRC	CD22	B cell	B cell	0.33	0.04
PTPRC	CD22	Mast cell	B cell	0.332	0.04
PTPRC	CD22	Myeloid	B cell	0.507	0.04
PTPRC	CD22	T cell	B cell	0.749	0.04
PTPRC	MRC1	B cell	Myeloid	0.289	0.04
PTPRC	MRC1	Mast cell	Myeloid	0.292	0.04
PTPRC	MRC1	Myeloid	Myeloid	0.467	0.04
PTPRC	MRC1	T cell	Myeloid	0.708	0.04
CCL2	ACKR1	Endothelial	Endothelial	1.207	0.04
CCL2	ACKR1	Fibroblast	Endothelial	1.178	0.04
CCL2	ACKR1	Keratinocyte	Endothelial	0.933	0.04
CCL2	ACKR1	Smooth muscle	Endothelial	1.385	0.04
SELL	SELPLG	B cell	Myeloid	0.299	0.04
SELL	SELPLG	B cell	Plasma cell	0.288	0.04
SELL	SELPLG	T cell	Myeloid	0.171	0.04
SELL	SELPLG	T cell	Plasma cell	0.16	0.04
EFNA5	EPHA4	Fibroblast	Endothelial	0.13	0.04
EFNA5	EPHA4	Fibroblast	Keratinocyte	0.092	0.04
EFNA5	EPHA4	Keratinocyte	Endothelial	0.116	0.04
EFNA5	EPHA4	Keratinocyte	Keratinocyte	0.078	0.04
VEGFA	KDR	Fibroblast	Endothelial	0.321	0.04
VEGFA	KDR	Keratinocyte	Endothelial	0.266	0.04
VEGFA	KDR	Myeloid	Endothelial	0.472	0.04
VEGFA	KDR	Smooth muscle	Endothelial	0.334	0.04
JAG1	NOTCH4	Endothelial	Endothelial	0.343	0.04
JAG1	NOTCH4	Fibroblast	Endothelial	0.257	0.04
JAG1	NOTCH4	Keratinocyte	Endothelial	0.324	0.04
JAG1	NOTCH4	Smooth muscle	Endothelial	0.6	0.04
DLL1	NOTCH2	Endothelial	Fibroblast	0.164	0.04
DLL1	NOTCH2	Endothelial	Keratinocyte	0.111	0.04
DLL1	NOTCH2	Endothelial	Myeloid	0.108	0.04
DLL1	NOTCH2	Endothelial	Smooth muscle	0.093	0.04
CCL19	CCRL2	Fibroblast	Endothelial	0.318	0.04
CCL19	CCRL2	Smooth muscle	Endothelial	0.212	0.04
CCL19	CCRL2	Fibroblast	Myeloid	0.385	0.04
CCL19	CCRL2	Smooth muscle	Myeloid	0.279	0.04
DLL4	NOTCH2	Endothelial	Fibroblast	0.196	0.04
DLL4	NOTCH2	Endothelial	Keratinocyte	0.142	0.04
DLL4	NOTCH2	Endothelial	Myeloid	0.14	0.04
DLL4	NOTCH2	Endothelial	Smooth muscle	0.125	0.04
TGFB3	TGFbeta receptor2	Fibroblast	Fibroblast	0.148	0.04
TGFB3	TGFbeta receptor2	Fibroblast	Smooth muscle	0.118	0.04
TGFB3	TGFbeta receptor2	Smooth muscle	Fibroblast	0.143	0.04
TGFB3	TGFbeta receptor2	Smooth muscle	Smooth muscle	0.113	0.04
TNF	TNFRSF1B	Myeloid	Endothelial	0.247	0.04
TNF	TNFRSF1B	Myeloid	Myeloid	0.375	0.04
TNF	TNFRSF1B	Myeloid	Smooth muscle	0.16	0.04
TNF	TNFRSF1B	Myeloid	T cell	0.282	0.04
VEGFA	FLT1 complex	Fibroblast	Endothelial	0.321	0.04
VEGFA	FLT1 complex	Keratinocyte	Endothelial	0.266	0.04
VEGFA	FLT1 complex	Myeloid	Endothelial	0.472	0.04
VEGFA	FLT1 complex	Smooth muscle	Endothelial	0.334	0.04
JAG2	NOTCH2	Endothelial	Fibroblast	0.295	0.04
JAG2	NOTCH2	Endothelial	Keratinocyte	0.241	0.04
JAG2	NOTCH2	Endothelial	Myeloid	0.239	0.04
JAG2	NOTCH2	Endothelial	Smooth muscle	0.224	0.04
CCL4	SLC7A1	Myeloid	Endothelial	0.448	0.04
CCL4	SLC7A1	Myeloid	Keratinocyte	0.512	0.04
CCL4	SLC7A1	T cell	Endothelial	0.331	0.04
CCL4	SLC7A1	T cell	Keratinocyte	0.395	0.04
GDF11	TGFR	Smooth muscle	Fibroblast	0.157	0.04
GDF11	TGFR	Smooth muscle	Melanocyte	0.118	0.04
GDF11	TGFR	Smooth muscle	Myeloid	0.126	0.04
GDF11	TGFR	Smooth muscle	Smooth muscle	0.094	0.04
IL1RN	IL1 receptor inhibitor	Keratinocyte	Keratinocyte	0.359	0.04
IL1RN	IL1 receptor inhibitor	Myeloid	Keratinocyte	0.341	0.04
IL1RN	IL1 receptor inhibitor	Keratinocyte	Myeloid	0.377	0.04
IL1RN	IL1 receptor inhibitor	Myeloid	Myeloid	0.359	0.04
TNFSF13B	TNFRSF13C	Fibroblast	B cell	0.485	0.04
TNFSF13B	TNFRSF13C	Myeloid	B cell	0.709	0.04
TNFSF13B	TNFRSF13C	Fibroblast	Plasma cell	0.124	0.04
TNFSF13B	TNFRSF13C	Myeloid	Plasma cell	0.348	0.04
PGF	FLT1 complex	Endothelial	Endothelial	0.315	0.05
PGF	FLT1 complex	Fibroblast	Endothelial	0.293	0.05
PGF	FLT1 complex	Keratinocyte	Endothelial	0.264	0.05
PGF	FLT1 complex	Melanocyte	Endothelial	0.279	0.05
PGF	FLT1 complex	Smooth muscle	Endothelial	0.497	0.05
TIMP1	FGFR2	Endothelial	Keratinocyte	0.754	0.05
TIMP1	FGFR2	Fibroblast	Keratinocyte	1.397	0.05
TIMP1	FGFR2	Mast cell	Keratinocyte	0.877	0.05
TIMP1	FGFR2	Myeloid	Keratinocyte	0.688	0.05
TIMP1	FGFR2	Smooth muscle	Keratinocyte	1.115	0.05
TNF	FAS	Myeloid	Fibroblast	0.207	0.05
TNF	FAS	Myeloid	Keratinocyte	0.212	0.05
TNF	FAS	Myeloid	Myeloid	0.161	0.05
TNF	FAS	Myeloid	Smooth muscle	0.194	0.05
TNF	FAS	Myeloid	T cell	0.216	0.05
MIF	TNFRSF10D	Fibroblast	Endothelial	0.404	0.05
MIF	TNFRSF10D	Keratinocyte	Endothelial	0.515	0.05
MIF	TNFRSF10D	Melanocyte	Endothelial	0.516	0.05
MIF	TNFRSF10D	Plasma cell	Endothelial	0.451	0.05
MIF	TNFRSF10D	Smooth muscle	Endothelial	0.473	0.05
TNF	TNFRSF1A	Myeloid	Endothelial	0.506	0.05
TNF	TNFRSF1A	Myeloid	Fibroblast	0.488	0.05
TNF	TNFRSF1A	Myeloid	Keratinocyte	0.386	0.05
TNF	TNFRSF1A	Myeloid	Myeloid	0.287	0.05
TNF	TNFRSF1A	Myeloid	Smooth muscle	0.611	0.05
TNF	DAG1	Myeloid	Endothelial	0.167	0.05
TNF	DAG1	Myeloid	Fibroblast	0.153	0.05
TNF	DAG1	Myeloid	Keratinocyte	0.154	0.05
TNF	DAG1	Myeloid	Melanocyte	0.203	0.05
TNF	DAG1	Myeloid	Smooth muscle	0.18	0.05
ENTPD1	ADORA2B	Endothelial	Keratinocyte	0.218	0.05
ENTPD1	ADORA2B	Fibroblast	Keratinocyte	0.125	0.05
ENTPD1	ADORA2B	Myeloid	Keratinocyte	0.176	0.05
ENTPD1	ADORA2B	Plasma cell	Keratinocyte	0.123	0.05
ENTPD1	ADORA2B	T cell	Keratinocyte	0.163	0.05
ANXA1	FPR1	Endothelial	Myeloid	0.914	0.05
ANXA1	FPR1	Fibroblast	Myeloid	1.014	0.05
ANXA1	FPR1	Keratinocyte	Myeloid	1.05	0.05
ANXA1	FPR1	Mast cell	Myeloid	1.726	0.05
ANXA1	FPR1	T cell	Myeloid	0.971	0.05
OGN	HLA-DRB1	Fibroblast	B cell	1.832	0.05
OGN	HLA-DRB1	Fibroblast	Endothelial	1.215	0.05
OGN	HLA-DRB1	Fibroblast	Keratinocyte	0.652	0.05
OGN	HLA-DRB1	Fibroblast	Myeloid	2.136	0.05
OGN	HLA-DRB1	Fibroblast	T cell	0.696	0.05
CD58	CD2	Endothelial	T cell	0.64	0.05
CD58	CD2	Fibroblast	T cell	0.637	0.05
CD58	CD2	Keratinocyte	T cell	0.633	0.05
CD58	CD2	Myeloid	T cell	0.742	0.05
CD58	CD2	Smooth muscle	T cell	0.619	0.05
ANXA1	FPR3	Endothelial	Myeloid	0.88	0.05
ANXA1	FPR3	Fibroblast	Myeloid	0.979	0.05
ANXA1	FPR3	Keratinocyte	Myeloid	1.015	0.05
ANXA1	FPR3	Mast cell	Myeloid	1.691	0.05
ANXA1	FPR3	T cell	Myeloid	0.936	0.05
EFNB1	EPHB4	Endothelial	Endothelial	0.268	0.05
EFNB1	EPHB4	Fibroblast	Endothelial	0.216	0.05
EFNB1	EPHB4	Keratinocyte	Endothelial	0.342	0.05
EFNB1	EPHB4	Smooth muscle	Endothelial	0.206	0.05
EFNB1	EPHB4	Keratinocyte	Keratinocyte	0.224	0.05
TIGIT	NECTIN2	T cell	Endothelial	0.514	0.06
TIGIT	NECTIN2	T cell	Fibroblast	0.272	0.06
TIGIT	NECTIN2	T cell	Keratinocyte	0.32	0.06
TIGIT	NECTIN2	T cell	Melanocyte	0.275	0.06
TIGIT	NECTIN2	T cell	Myeloid	0.351	0.06
TIGIT	NECTIN2	T cell	Smooth muscle	0.322	0.06
HLA-E	CD94:NKG2A	B cell	T cell	1.137	0.06
HLA-E	CD94:NKG2A	Endothelial	T cell	1.352	0.06
HLA-E	CD94:NKG2A	Keratinocyte	T cell	0.995	0.06
HLA-E	CD94:NKG2A	Melanocyte	T cell	1.184	0.06
HLA-E	CD94:NKG2A	Myeloid	T cell	0.964	0.06
HLA-E	CD94:NKG2A	T cell	T cell	1.037	0.06
HEBP1	FPR3	Endothelial	Myeloid	0.364	0.06
HEBP1	FPR3	Fibroblast	Myeloid	0.344	0.06
HEBP1	FPR3	Keratinocyte	Myeloid	0.253	0.06
HEBP1	FPR3	Melanocyte	Myeloid	0.507	0.06
HEBP1	FPR3	Myeloid	Myeloid	0.243	0.06
HEBP1	FPR3	Smooth muscle	Myeloid	0.314	0.06
ACR2A	BMR1A	Endothelial	Fibroblast	0.172	0.06
ACR2A	BMR1A	Keratinocyte	Fibroblast	0.123	0.06
ACR2A	BMR1A	Smooth muscle	Fibroblast	0.158	0.06
ACR2A	BMR1A	Endothelial	Smooth muscle	0.163	0.06
ACR2A	BMR1A	Keratinocyte	Smooth muscle	0.115	0.06
ACR2A	BMR1A	Smooth muscle	Smooth muscle	0.15	0.06
HLA-E	KLRC1	B cell	T cell	1.137	0.06
HLA-E	KLRC1	Endothelial	T cell	1.352	0.06
HLA-E	KLRC1	Keratinocyte	T cell	0.995	0.06
HLA-E	KLRC1	Melanocyte	T cell	1.184	0.06
HLA-E	KLRC1	Myeloid	T cell	0.964	0.06
HLA-E	KLRC1	T cell	T cell	1.037	0.06
TGFB3	TGFBR3	Fibroblast	Endothelial	0.256	0.06
TGFB3	TGFBR3	Fibroblast	Fibroblast	0.204	0.06
TGFB3	TGFBR3	Fibroblast	Smooth muscle	0.126	0.06
TGFB3	TGFBR3	Smooth muscle	Endothelial	0.251	0.06
TGFB3	TGFBR3	Smooth muscle	Fibroblast	0.199	0.06
TGFB3	TGFBR3	Smooth muscle	Smooth muscle	0.121	0.06
CXCL2	DPP4	Endothelial	Fibroblast	0.473	0.06
CXCL2	DPP4	Fibroblast	Fibroblast	0.51	0.06
CXCL2	DPP4	Keratinocyte	Fibroblast	0.225	0.06
CXCL2	DPP4	Melanocyte	Fibroblast	0.291	0.06
CXCL2	DPP4	Myeloid	Fibroblast	0.616	0.06
CXCL2	DPP4	Smooth muscle	Fibroblast	0.441	0.06
CCL4L2	PGRMC2	Myeloid	Endothelial	0.387	0.06
CCL4L2	PGRMC2	Myeloid	Fibroblast	0.43	0.06
CCL4L2	PGRMC2	Myeloid	Keratinocyte	0.399	0.06
CCL4L2	PGRMC2	Myeloid	Melanocyte	0.445	0.06
CCL4L2	PGRMC2	Myeloid	Plasma cell	0.349	0.06
CCL4L2	PGRMC2	Myeloid	Smooth muscle	0.39	0.06
CXCL12	ACKR3	Endothelial	Endothelial	0.464	0.06
CXCL12	ACKR3	Fibroblast	Endothelial	0.924	0.06
CXCL12	ACKR3	Smooth muscle	Endothelial	0.495	0.06
CXCL12	ACKR3	Endothelial	Fibroblast	0.579	0.06
CXCL12	ACKR3	Fibroblast	Fibroblast	1.04	0.06
CXCL12	ACKR3	Smooth muscle	Fibroblast	0.61	0.06
IFNG	Type II IFNR	T cell	Endothelial	0.46	0.06
IFNG	Type II IFNR	T cell	Fibroblast	0.439	0.06
IFNG	Type II IFNR	T cell	Keratinocyte	0.452	0.06
IFNG	Type II IFNR	T cell	Melanocyte	0.299	0.06
IFNG	Type II IFNR	T cell	Myeloid	0.453	0.06
IFNG	Type II IFNR	T cell	Smooth muscle	0.409	0.06
RPS19	C5AR1	B cell	Myeloid	2.476	0.06
RPS19	C5AR1	Endothelial	Myeloid	2.076	0.06
RPS19	C5AR1	Keratinocyte	Myeloid	2.412	0.06
RPS19	C5AR1	Myeloid	Myeloid	2.191	0.06
RPS19	C5AR1	Smooth muscle	Myeloid	2.034	0.06
RPS19	C5AR1	T cell	Myeloid	2.326	0.06
MIF	EGFR	Keratinocyte	Fibroblast	0.52	0.06
MIF	EGFR	Melanocyte	Fibroblast	0.521	0.06
MIF	EGFR	Keratinocyte	Keratinocyte	0.575	0.06
MIF	EGFR	Melanocyte	Keratinocyte	0.576	0.06
MIF	EGFR	Plasma cell	Keratinocyte	0.511	0.06
MIF	EGFR	Smooth muscle	Keratinocyte	0.533	0.06
KITLG	KIT	Endothelial	Mast cell	0.653	0.06
KITLG	KIT	Fibroblast	Mast cell	0.637	0.06
KITLG	KIT	Smooth muscle	Mast cell	0.649	0.06
KITLG	KIT	Endothelial	Melanocyte	0.524	0.06
KITLG	KIT	Fibroblast	Melanocyte	0.508	0.06
KITLG	KIT	Smooth muscle	Melanocyte	0.519	0.06
CCL19	CCR7	Fibroblast	B cell	0.785	0.06
CCL19	CCR7	Smooth muscle	B cell	0.679	0.06
CCL19	CCR7	Fibroblast	Myeloid	0.464	0.06
CCL19	CCR7	Smooth muscle	Myeloid	0.358	0.06
CCL19	CCR7	Fibroblast	T cell	0.421	0.06
CCL19	CCR7	Smooth muscle	T cell	0.315	0.06
SPN	ICAM1	Myeloid	Endothelial	0.587	0.07
SPN	ICAM1	Myeloid	Fibroblast	0.242	0.07
SPN	ICAM1	Myeloid	Keratinocyte	0.143	0.07
SPN	ICAM1	Myeloid	Melanocyte	0.275	0.07
SPN	ICAM1	Myeloid	Myeloid	0.369	0.07
SPN	ICAM1	Myeloid	Plasma cell	0.169	0.07
SPN	ICAM1	Myeloid	Smooth muscle	0.289	0.07
HGF	CD44	Smooth muscle	Fibroblast	0.769	0.07
HGF	CD44	Smooth muscle	Keratinocyte	0.829	0.07
HGF	CD44	Smooth muscle	Mast cell	0.862	0.07
HGF	CD44	Smooth muscle	Melanocyte	1.114	0.07
HGF	CD44	Smooth muscle	Myeloid	0.811	0.07
HGF	CD44	Smooth muscle	Smooth muscle	0.756	0.07
HGF	CD44	Smooth muscle	T cell	0.784	0.07
CSF1	SLC7A1	Endothelial	Keratinocyte	0.172	0.07
CSF1	SLC7A1	Fibroblast	Endothelial	0.171	0.07
CSF1	SLC7A1	Fibroblast	Keratinocyte	0.235	0.07
CSF1	SLC7A1	Mast cell	Endothelial	0.302	0.07
CSF1	SLC7A1	Mast cell	Keratinocyte	0.366	0.07
CSF1	SLC7A1	Smooth muscle	Endothelial	0.199	0.07
CSF1	SLC7A1	Smooth muscle	Keratinocyte	0.262	0.07
VEGFB	FLT1 complex	Endothelial	Endothelial	0.292	0.07
VEGFB	FLT1 complex	Fibroblast	Endothelial	0.417	0.07
VEGFB	FLT1 complex	Keratinocyte	Endothelial	0.26	0.07
VEGFB	FLT1 complex	Mast cell	Endothelial	0.343	0.07
VEGFB	FLT1 complex	Melanocyte	Endothelial	0.511	0.07
VEGFB	FLT1 complex	Myeloid	Endothelial	0.304	0.07
VEGFB	FLT1 complex	Smooth muscle	Endothelial	0.404	0.07
aXb2 complex	ICAM1	Myeloid	Endothelial	0.673	0.07
aXb2 complex	ICAM1	Myeloid	Fibroblast	0.328	0.07
aXb2 complex	ICAM1	Myeloid	Keratinocyte	0.229	0.07
aXb2 complex	ICAM1	Myeloid	Melanocyte	0.361	0.07
aXb2 complex	ICAM1	Myeloid	Myeloid	0.455	0.07
aXb2 complex	ICAM1	Myeloid	Plasma cell	0.256	0.07
aXb2 complex	ICAM1	Myeloid	Smooth muscle	0.375	0.07
AREG	EGFR	Keratinocyte	Fibroblast	0.371	0.07
AREG	EGFR	Mast cell	Fibroblast	0.594	0.07
AREG	EGFR	Myeloid	Fibroblast	0.558	0.07
AREG	EGFR	Keratinocyte	Keratinocyte	0.426	0.07
AREG	EGFR	Mast cell	Keratinocyte	0.649	0.07
AREG	EGFR	Myeloid	Keratinocyte	0.614	0.07
AREG	EGFR	T cell	Keratinocyte	0.38	0.07
TNF	VSIR	Myeloid	Endothelial	0.31	0.07
TNF	VSIR	Myeloid	Fibroblast	0.295	0.07
TNF	VSIR	Myeloid	Keratinocyte	0.209	0.07
TNF	VSIR	Myeloid	Myeloid	0.378	0.07
TNF	VSIR	Myeloid	Plasma cell	0.281	0.07
TNF	VSIR	Myeloid	Smooth muscle	0.247	0.07
TNF	VSIR	Myeloid	T cell	0.234	0.07
CCL4L2	VSIR	Myeloid	Endothelial	0.467	0.07
CCL4L2	VSIR	Myeloid	Fibroblast	0.452	0.07
CCL4L2	VSIR	Myeloid	Keratinocyte	0.366	0.07
CCL4L2	VSIR	Myeloid	Myeloid	0.535	0.07
CCL4L2	VSIR	Myeloid	Plasma cell	0.439	0.07
CCL4L2	VSIR	Myeloid	Smooth muscle	0.404	0.07
CCL4L2	VSIR	Myeloid	T cell	0.391	0.07
CD40LG	CD40	T cell	B cell	0.287	0.07
CD40LG	CD40	T cell	Endothelial	0.35	0.07
CD40LG	CD40	T cell	Fibroblast	0.223	0.07
CD40LG	CD40	T cell	Keratinocyte	0.185	0.07
CD40LG	CD40	T cell	Myeloid	0.349	0.07
CD40LG	CD40	T cell	Plasma cell	0.169	0.07
CD40LG	CD40	T cell	Smooth muscle	0.245	0.07
FGF7	FGFR1	Fibroblast	Endothelial	0.547	0.08
FGF7	FGFR1	Smooth muscle	Endothelial	0.428	0.08
FGF7	FGFR1	Fibroblast	Fibroblast	0.754	0.08
FGF7	FGFR1	Smooth muscle	Fibroblast	0.635	0.08
FGF7	FGFR1	Fibroblast	Melanocyte	0.512	0.08
FGF7	FGFR1	Smooth muscle	Melanocyte	0.393	0.08
FGF7	FGFR1	Fibroblast	Smooth muscle	0.483	0.08
FGF7	FGFR1	Smooth muscle	Smooth muscle	0.365	0.08
VEGFA	FLT1	Fibroblast	Endothelial	0.385	0.08
VEGFA	FLT1	Fibroblast	Myeloid	0.171	0.08
VEGFA	FLT1	Keratinocyte	Endothelial	0.33	0.08
VEGFA	FLT1	Keratinocyte	Myeloid	0.117	0.08
VEGFA	FLT1	Myeloid	Endothelial	0.536	0.08
VEGFA	FLT1	Myeloid	Myeloid	0.322	0.08
VEGFA	FLT1	Smooth muscle	Endothelial	0.398	0.08
VEGFA	FLT1	Smooth muscle	Myeloid	0.185	0.08
JAG1	NOTCH3	Endothelial	Keratinocyte	0.265	0.08
JAG1	NOTCH3	Endothelial	Smooth muscle	0.904	0.08
JAG1	NOTCH3	Fibroblast	Smooth muscle	0.817	0.08
JAG1	NOTCH3	Keratinocyte	Keratinocyte	0.246	0.08
JAG1	NOTCH3	Keratinocyte	Smooth muscle	0.884	0.08
JAG1	NOTCH3	Smooth muscle	Fibroblast	0.485	0.08
JAG1	NOTCH3	Smooth muscle	Keratinocyte	0.522	0.08
JAG1	NOTCH3	Smooth muscle	Smooth muscle	1.16	0.08
HLA-F	LILRB1	B cell	Myeloid	0.33	0.08
HLA-F	LILRB1	Endothelial	Myeloid	0.422	0.08
HLA-F	LILRB1	Fibroblast	Myeloid	0.259	0.08
HLA-F	LILRB1	Keratinocyte	Myeloid	0.285	0.08
HLA-F	LILRB1	Melanocyte	Myeloid	0.35	0.08
HLA-F	LILRB1	Myeloid	Myeloid	0.317	0.08
HLA-F	LILRB1	Smooth muscle	Myeloid	0.322	0.08
HLA-F	LILRB1	T cell	Myeloid	0.319	0.08
SEMA3F	NRP2	Endothelial	Endothelial	0.247	0.08
SEMA3F	NRP2	Keratinocyte	Endothelial	0.181	0.08
SEMA3F	NRP2	Endothelial	Fibroblast	0.208	0.08
SEMA3F	NRP2	Keratinocyte	Fibroblast	0.142	0.08
SEMA3F	NRP2	Endothelial	Keratinocyte	0.169	0.08
SEMA3F	NRP2	Keratinocyte	Keratinocyte	0.103	0.08
SEMA3F	NRP2	Endothelial	Myeloid	0.233	0.08
SEMA3F	NRP2	Keratinocyte	Myeloid	0.167	0.08
SEMA3C	NRP2	Fibroblast	Endothelial	0.317	0.08
SEMA3C	NRP2	Melanocyte	Endothelial	0.483	0.08
SEMA3C	NRP2	Fibroblast	Fibroblast	0.278	0.08
SEMA3C	NRP2	Melanocyte	Fibroblast	0.443	0.08
SEMA3C	NRP2	Fibroblast	Keratinocyte	0.239	0.08
SEMA3C	NRP2	Melanocyte	Keratinocyte	0.404	0.08
SEMA3C	NRP2	Fibroblast	Myeloid	0.303	0.08
SEMA3C	NRP2	Melanocyte	Myeloid	0.468	0.08
FAM3C	CXADR	B cell	Keratinocyte	0.545	0.08
FAM3C	CXADR	Endothelial	Keratinocyte	0.594	0.08
FAM3C	CXADR	Fibroblast	Keratinocyte	0.785	0.08
FAM3C	CXADR	Keratinocyte	Keratinocyte	0.537	0.08
FAM3C	CXADR	Melanocyte	Keratinocyte	0.609	0.08
FAM3C	CXADR	Myeloid	Keratinocyte	0.495	0.08
FAM3C	CXADR	Plasma cell	Keratinocyte	0.551	0.08
FAM3C	CXADR	Smooth muscle	Keratinocyte	0.608	0.08
TNFSF13B	TFRC	Fibroblast	Fibroblast	0.164	0.08
TNFSF13B	TFRC	Myeloid	Fibroblast	0.388	0.08
TNFSF13B	TFRC	Fibroblast	Keratinocyte	0.143	0.08
TNFSF13B	TFRC	Myeloid	Keratinocyte	0.367	0.08
TNFSF13B	TFRC	Fibroblast	Myeloid	0.259	0.08
TNFSF13B	TFRC	Myeloid	Myeloid	0.483	0.08
TNFSF13B	TFRC	Fibroblast	Smooth muscle	0.111	0.08
TNFSF13B	TFRC	Myeloid	Smooth muscle	0.336	0.08
TNFSF9	HLA-DPA1	Keratinocyte	B cell	1.175	0.09
TNFSF9	HLA-DPA1	Melanocyte	B cell	1.209	0.09
TNFSF9	HLA-DPA1	Keratinocyte	Endothelial	0.734	0.09
TNFSF9	HLA-DPA1	Melanocyte	Endothelial	0.768	0.09
TNFSF9	HLA-DPA1	Keratinocyte	Melanocyte	0.492	0.09
TNFSF9	HLA-DPA1	Melanocyte	Melanocyte	0.526	0.09
TNFSF9	HLA-DPA1	Keratinocyte	Myeloid	1.749	0.09
TNFSF9	HLA-DPA1	Melanocyte	Myeloid	1.784	0.09
TNFSF9	HLA-DPA1	Melanocyte	T cell	0.331	0.09
IL6	IL6 receptor	Endothelial	Melanocyte	0.314	0.09
IL6	IL6 receptor	Fibroblast	Melanocyte	0.227	0.09
IL6	IL6 receptor	Smooth muscle	Melanocyte	0.224	0.09
IL6	IL6 receptor	Endothelial	Myeloid	0.371	0.09
IL6	IL6 receptor	Fibroblast	Myeloid	0.285	0.09
IL6	IL6 receptor	Smooth muscle	Myeloid	0.281	0.09
IL6	IL6 receptor	Endothelial	Plasma cell	0.297	0.09
IL6	IL6 receptor	Fibroblast	Plasma cell	0.21	0.09
IL6	IL6 receptor	Smooth muscle	Plasma cell	0.207	0.09
SELE	CD44	Endothelial	B cell	0.952	0.09
SELE	CD44	Endothelial	Fibroblast	1.193	0.09
SELE	CD44	Endothelial	Keratinocyte	1.253	0.09
SELE	CD44	Endothelial	Mast cell	1.286	0.09
SELE	CD44	Endothelial	Melanocyte	1.538	0.09
SELE	CD44	Endothelial	Myeloid	1.235	0.09
SELE	CD44	Endothelial	Plasma cell	0.873	0.09
SELE	CD44	Endothelial	Smooth muscle	1.18	0.09
SELE	CD44	Endothelial	T cell	1.208	0.09
CD99	PILRA	Endothelial	Myeloid	0.883	0.09
CD99	PILRA	Fibroblast	Myeloid	1.136	0.09
CD99	PILRA	Keratinocyte	Myeloid	0.444	0.09
CD99	PILRA	Mast cell	Myeloid	0.577	0.09
CD99	PILRA	Melanocyte	Myeloid	1.255	0.09
CD99	PILRA	Myeloid	Myeloid	0.543	0.09
CD99	PILRA	Plasma cell	Myeloid	0.445	0.09
CD99	PILRA	Smooth muscle	Myeloid	0.833	0.09
CD99	PILRA	T cell	Myeloid	0.688	0.09
LGALS9	LRP1	Endothelial	Fibroblast	0.709	0.09
LGALS9	LRP1	Endothelial	Myeloid	0.242	0.09
LGALS9	LRP1	Endothelial	Smooth muscle	0.289	0.09
LGALS9	LRP1	Mast cell	Fibroblast	0.638	0.09
LGALS9	LRP1	Mast cell	Myeloid	0.172	0.09
LGALS9	LRP1	Mast cell	Smooth muscle	0.219	0.09
LGALS9	LRP1	Myeloid	Fibroblast	0.786	0.09
LGALS9	LRP1	Myeloid	Myeloid	0.319	0.09
LGALS9	LRP1	Myeloid	Smooth muscle	0.366	0.09
GRN	EGFR	Fibroblast	Fibroblast	0.572	0.09
GRN	EGFR	Keratinocyte	Fibroblast	0.625	0.09
GRN	EGFR	Melanocyte	Fibroblast	0.62	0.09
GRN	EGFR	Myeloid	Fibroblast	0.777	0.09
GRN	EGFR	Endothelial	Keratinocyte	0.6	0.09
GRN	EGFR	Fibroblast	Keratinocyte	0.628	0.09
GRN	EGFR	Keratinocyte	Keratinocyte	0.68	0.09
GRN	EGFR	Melanocyte	Keratinocyte	0.675	0.09
GRN	EGFR	Myeloid	Keratinocyte	0.832	0.09
PGF	FLT1	Endothelial	Endothelial	0.379	0.1
PGF	FLT1	Fibroblast	Endothelial	0.357	0.1
PGF	FLT1	Keratinocyte	Endothelial	0.328	0.1
PGF	FLT1	Melanocyte	Endothelial	0.343	0.1
PGF	FLT1	Smooth muscle	Endothelial	0.561	0.1
PGF	FLT1	Endothelial	Myeloid	0.165	0.1
PGF	FLT1	Fibroblast	Myeloid	0.144	0.1
PGF	FLT1	Keratinocyte	Myeloid	0.115	0.1
PGF	FLT1	Melanocyte	Myeloid	0.13	0.1
PGF	FLT1	Smooth muscle	Myeloid	0.347	0.1
PTN	PLXNB2	Fibroblast	Endothelial	0.318	0.1
PTN	PLXNB2	Smooth muscle	Endothelial	0.198	0.1
PTN	PLXNB2	Fibroblast	Fibroblast	0.323	0.1
PTN	PLXNB2	Smooth muscle	Fibroblast	0.203	0.1
PTN	PLXNB2	Fibroblast	Keratinocyte	0.314	0.1
PTN	PLXNB2	Smooth muscle	Keratinocyte	0.194	0.1
PTN	PLXNB2	Fibroblast	Myeloid	0.318	0.1
PTN	PLXNB2	Smooth muscle	Myeloid	0.198	0.1
PTN	PLXNB2	Fibroblast	Smooth muscle	0.323	0.1
PTN	PLXNB2	Smooth muscle	Smooth muscle	0.203	0.1
TNFSF12	TNFRSF25	Endothelial	Endothelial	0.133	0.1
TNFSF12	TNFRSF25	Endothelial	T cell	0.224	0.1
TNFSF12	TNFRSF25	Fibroblast	Endothelial	0.145	0.1
TNFSF12	TNFRSF25	Fibroblast	T cell	0.236	0.1
TNFSF12	TNFRSF25	Melanocyte	Endothelial	0.224	0.1
TNFSF12	TNFRSF25	Melanocyte	T cell	0.315	0.1
TNFSF12	TNFRSF25	Myeloid	Endothelial	0.143	0.1
TNFSF12	TNFRSF25	Myeloid	T cell	0.233	0.1
TNFSF12	TNFRSF25	Smooth muscle	Endothelial	0.244	0.1
TNFSF12	TNFRSF25	Smooth muscle	T cell	0.335	0.1
JAG1	NOTCH1	Endothelial	Endothelial	0.315	0.1
JAG1	NOTCH1	Fibroblast	Endothelial	0.228	0.1
JAG1	NOTCH1	Keratinocyte	Endothelial	0.295	0.1
JAG1	NOTCH1	Smooth muscle	Endothelial	0.571	0.1
JAG1	NOTCH1	Endothelial	Keratinocyte	0.216	0.1
JAG1	NOTCH1	Keratinocyte	Keratinocyte	0.197	0.1
JAG1	NOTCH1	Smooth muscle	Keratinocyte	0.473	0.1
JAG1	NOTCH1	Endothelial	Smooth muscle	0.239	0.1
JAG1	NOTCH1	Keratinocyte	Smooth muscle	0.219	0.1
JAG1	NOTCH1	Smooth muscle	Smooth muscle	0.495	0.1
HLA-F	LILRB2	B cell	Myeloid	0.411	0.1
HLA-F	LILRB2	Endothelial	Myeloid	0.503	0.1
HLA-F	LILRB2	Fibroblast	Myeloid	0.34	0.1
HLA-F	LILRB2	Keratinocyte	Myeloid	0.366	0.1
HLA-F	LILRB2	Mast cell	Myeloid	0.328	0.1
HLA-F	LILRB2	Melanocyte	Myeloid	0.431	0.1
HLA-F	LILRB2	Myeloid	Myeloid	0.398	0.1
HLA-F	LILRB2	Plasma cell	Myeloid	0.28	0.1
HLA-F	LILRB2	Smooth muscle	Myeloid	0.403	0.1
HLA-F	LILRB2	T cell	Myeloid	0.4	0.1
IGF1	IGF1R	Fibroblast	Endothelial	0.411	0.1
IGF1	IGF1R	Fibroblast	Fibroblast	0.4	0.1
IGF1	IGF1R	Fibroblast	Keratinocyte	0.395	0.1
IGF1	IGF1R	Fibroblast	Melanocyte	0.42	0.1
IGF1	IGF1R	Fibroblast	Smooth muscle	0.409	0.1
IGF1	IGF1R	Plasma cell	Endothelial	0.115	0.1
IGF1	IGF1R	Plasma cell	Fibroblast	0.104	0.1
IGF1	IGF1R	Plasma cell	Keratinocyte	0.099	0.1
IGF1	IGF1R	Plasma cell	Melanocyte	0.124	0.1
IGF1	IGF1R	Plasma cell	Smooth muscle	0.113	0.1
GRN	SORT1	Endothelial	Melanocyte	0.611	0.11
GRN	SORT1	Endothelial	Smooth muscle	0.522	0.11
GRN	SORT1	Fibroblast	Melanocyte	0.639	0.11
GRN	SORT1	Fibroblast	Smooth muscle	0.549	0.11
GRN	SORT1	Keratinocyte	Melanocyte	0.691	0.11
GRN	SORT1	Keratinocyte	Smooth muscle	0.601	0.11
GRN	SORT1	Melanocyte	Melanocyte	0.686	0.11
GRN	SORT1	Melanocyte	Smooth muscle	0.597	0.11
GRN	SORT1	Myeloid	Melanocyte	0.843	0.11
GRN	SORT1	Myeloid	Smooth muscle	0.753	0.11
GRN	SORT1	Smooth muscle	Melanocyte	0.479	0.11
COPA	EGFR	Fibroblast	Fibroblast	0.247	0.11
COPA	EGFR	Melanocyte	Fibroblast	0.203	0.11
COPA	EGFR	Myeloid	Fibroblast	0.194	0.11
COPA	EGFR	Smooth muscle	Fibroblast	0.205	0.11
COPA	EGFR	Endothelial	Keratinocyte	0.247	0.11
COPA	EGFR	Fibroblast	Keratinocyte	0.302	0.11
COPA	EGFR	Keratinocyte	Keratinocyte	0.222	0.11
COPA	EGFR	Melanocyte	Keratinocyte	0.259	0.11
COPA	EGFR	Myeloid	Keratinocyte	0.249	0.11
COPA	EGFR	Plasma cell	Keratinocyte	0.201	0.11
COPA	EGFR	Smooth muscle	Keratinocyte	0.26	0.11
TNFSF10	TNFRSF10B	Endothelial	Endothelial	0.603	0.11
TNFSF10	TNFRSF10B	Keratinocyte	Endothelial	0.512	0.11
TNFSF10	TNFRSF10B	Mast cell	Endothelial	0.422	0.11
TNFSF10	TNFRSF10B	Endothelial	Fibroblast	0.498	0.11
TNFSF10	TNFRSF10B	Keratinocyte	Fibroblast	0.407	0.11
TNFSF10	TNFRSF10B	Endothelial	Keratinocyte	0.524	0.11
TNFSF10	TNFRSF10B	Keratinocyte	Keratinocyte	0.433	0.11
TNFSF10	TNFRSF10B	Endothelial	Myeloid	0.542	0.11
TNFSF10	TNFRSF10B	Keratinocyte	Myeloid	0.452	0.11
TNFSF10	TNFRSF10B	Endothelial	Smooth muscle	0.502	0.11
TNFSF10	TNFRSF10B	Keratinocyte	Smooth muscle	0.411	0.11
PROS1	AXL	Endothelial	Fibroblast	0.38	0.12
PROS1	AXL	Endothelial	Myeloid	0.223	0.12
PROS1	AXL	Endothelial	Smooth muscle	0.397	0.12
PROS1	AXL	Fibroblast	Fibroblast	0.358	0.12
PROS1	AXL	Fibroblast	Myeloid	0.2	0.12
PROS1	AXL	Fibroblast	Smooth muscle	0.374	0.12
PROS1	AXL	Keratinocyte	Fibroblast	0.29	0.12
PROS1	AXL	Keratinocyte	Myeloid	0.133	0.12
PROS1	AXL	Keratinocyte	Smooth muscle	0.307	0.12
PROS1	AXL	Smooth muscle	Fibroblast	0.423	0.12
PROS1	AXL	Smooth muscle	Myeloid	0.265	0.12
PROS1	AXL	Smooth muscle	Smooth muscle	0.439	0.12
VEGFA	NRP1	Fibroblast	Endothelial	0.406	0.12
VEGFA	NRP1	Keratinocyte	Endothelial	0.351	0.12
VEGFA	NRP1	Myeloid	Endothelial	0.556	0.12
VEGFA	NRP1	Smooth muscle	Endothelial	0.419	0.12
VEGFA	NRP1	Fibroblast	Fibroblast	0.285	0.12
VEGFA	NRP1	Keratinocyte	Fibroblast	0.23	0.12
VEGFA	NRP1	Myeloid	Fibroblast	0.435	0.12
VEGFA	NRP1	Smooth muscle	Fibroblast	0.298	0.12
VEGFA	NRP1	Fibroblast	Smooth muscle	0.347	0.12
VEGFA	NRP1	Keratinocyte	Smooth muscle	0.292	0.12
VEGFA	NRP1	Myeloid	Smooth muscle	0.498	0.12
VEGFA	NRP1	Smooth muscle	Smooth muscle	0.361	0.12
LGALS9	PTPRK	Endothelial	Endothelial	0.294	0.12
LGALS9	PTPRK	Endothelial	Fibroblast	0.229	0.12
LGALS9	PTPRK	Endothelial	Keratinocyte	0.233	0.12
LGALS9	PTPRK	Endothelial	Smooth muscle	0.264	0.12
LGALS9	PTPRK	Mast cell	Endothelial	0.224	0.12
LGALS9	PTPRK	Mast cell	Fibroblast	0.158	0.12
LGALS9	PTPRK	Mast cell	Keratinocyte	0.162	0.12
LGALS9	PTPRK	Mast cell	Smooth muscle	0.193	0.12
LGALS9	PTPRK	Myeloid	Endothelial	0.371	0.12
LGALS9	PTPRK	Myeloid	Fibroblast	0.305	0.12
LGALS9	PTPRK	Myeloid	Keratinocyte	0.31	0.12
LGALS9	PTPRK	Myeloid	Smooth muscle	0.341	0.12
TGFB1	EGFR	B cell	Fibroblast	0.226	0.13
TGFB1	EGFR	Endothelial	Fibroblast	0.252	0.13
TGFB1	EGFR	Mast cell	Fibroblast	0.264	0.13
TGFB1	EGFR	Myeloid	Fibroblast	0.368	0.13
TGFB1	EGFR	T cell	Fibroblast	0.353	0.13
TGFB1	EGFR	B cell	Keratinocyte	0.281	0.13
TGFB1	EGFR	Endothelial	Keratinocyte	0.308	0.13
TGFB1	EGFR	Fibroblast	Keratinocyte	0.245	0.13
TGFB1	EGFR	Mast cell	Keratinocyte	0.319	0.13
TGFB1	EGFR	Myeloid	Keratinocyte	0.424	0.13
TGFB1	EGFR	Plasma cell	Keratinocyte	0.254	0.13
TGFB1	EGFR	Smooth muscle	Keratinocyte	0.262	0.13
TGFB1	EGFR	T cell	Keratinocyte	0.408	0.13
JAG1	NOTCH2	Endothelial	Fibroblast	0.281	0.13
JAG1	NOTCH2	Endothelial	Keratinocyte	0.228	0.13
JAG1	NOTCH2	Endothelial	Myeloid	0.225	0.13
JAG1	NOTCH2	Endothelial	Smooth muscle	0.21	0.13
JAG1	NOTCH2	Fibroblast	Fibroblast	0.195	0.13
JAG1	NOTCH2	Keratinocyte	Fibroblast	0.262	0.13
JAG1	NOTCH2	Keratinocyte	Keratinocyte	0.208	0.13
JAG1	NOTCH2	Keratinocyte	Myeloid	0.206	0.13
JAG1	NOTCH2	Keratinocyte	Smooth muscle	0.191	0.13
JAG1	NOTCH2	Smooth muscle	Fibroblast	0.537	0.13
JAG1	NOTCH2	Smooth muscle	Keratinocyte	0.484	0.13
JAG1	NOTCH2	Smooth muscle	Myeloid	0.482	0.13
JAG1	NOTCH2	Smooth muscle	Smooth muscle	0.466	0.13
VEGFB	FLT1	Endothelial	Endothelial	0.356	0.14
VEGFB	FLT1	Fibroblast	Endothelial	0.481	0.14
VEGFB	FLT1	Keratinocyte	Endothelial	0.324	0.14
VEGFB	FLT1	Mast cell	Endothelial	0.407	0.14
VEGFB	FLT1	Melanocyte	Endothelial	0.575	0.14
VEGFB	FLT1	Myeloid	Endothelial	0.368	0.14
VEGFB	FLT1	Smooth muscle	Endothelial	0.468	0.14
VEGFB	FLT1	Endothelial	Myeloid	0.143	0.14
VEGFB	FLT1	Fibroblast	Myeloid	0.267	0.14
VEGFB	FLT1	Keratinocyte	Myeloid	0.111	0.14
VEGFB	FLT1	Mast cell	Myeloid	0.194	0.14
VEGFB	FLT1	Melanocyte	Myeloid	0.361	0.14
VEGFB	FLT1	Myeloid	Myeloid	0.155	0.14
VEGFB	FLT1	Smooth muscle	Myeloid	0.255	0.14
COPA	SORT1	Endothelial	Melanocyte	0.258	0.14
COPA	SORT1	Endothelial	Smooth muscle	0.169	0.14
COPA	SORT1	Fibroblast	Melanocyte	0.313	0.14
COPA	SORT1	Fibroblast	Smooth muscle	0.223	0.14
COPA	SORT1	Keratinocyte	Melanocyte	0.233	0.14
COPA	SORT1	Keratinocyte	Smooth muscle	0.144	0.14
COPA	SORT1	Melanocyte	Melanocyte	0.27	0.14
COPA	SORT1	Melanocyte	Smooth muscle	0.18	0.14
COPA	SORT1	Myeloid	Melanocyte	0.26	0.14
COPA	SORT1	Myeloid	Smooth muscle	0.17	0.14
COPA	SORT1	Plasma cell	Melanocyte	0.212	0.14
COPA	SORT1	Plasma cell	Smooth muscle	0.123	0.14
COPA	SORT1	Smooth muscle	Melanocyte	0.271	0.14
COPA	SORT1	Smooth muscle	Smooth muscle	0.182	0.14
MDK	LRP1	Endothelial	Fibroblast	0.762	0.14
MDK	LRP1	Endothelial	Myeloid	0.295	0.14
MDK	LRP1	Endothelial	Smooth muscle	0.343	0.14
MDK	LRP1	Fibroblast	Fibroblast	0.996	0.14
MDK	LRP1	Fibroblast	Myeloid	0.529	0.14
MDK	LRP1	Fibroblast	Smooth muscle	0.577	0.14
MDK	LRP1	Keratinocyte	Fibroblast	0.596	0.14
MDK	LRP1	Keratinocyte	Myeloid	0.129	0.14
MDK	LRP1	Keratinocyte	Smooth muscle	0.176	0.14
MDK	LRP1	Plasma cell	Fibroblast	0.593	0.14
MDK	LRP1	Plasma cell	Smooth muscle	0.174	0.14
MDK	LRP1	Smooth muscle	Fibroblast	0.676	0.14
MDK	LRP1	Smooth muscle	Myeloid	0.209	0.14
MDK	LRP1	Smooth muscle	Smooth muscle	0.256	0.14
TNFSF13B	HLA-DPB1	Fibroblast	B cell	1.288	0.14
TNFSF13B	HLA-DPB1	Myeloid	B cell	1.512	0.14
TNFSF13B	HLA-DPB1	Fibroblast	Endothelial	0.783	0.14
TNFSF13B	HLA-DPB1	Myeloid	Endothelial	1.007	0.14
TNFSF13B	HLA-DPB1	Myeloid	Fibroblast	0.404	0.14
TNFSF13B	HLA-DPB1	Myeloid	Keratinocyte	0.401	0.14
TNFSF13B	HLA-DPB1	Myeloid	Mast cell	0.526	0.14
TNFSF13B	HLA-DPB1	Myeloid	Melanocyte	0.495	0.14
TNFSF13B	HLA-DPB1	Fibroblast	Myeloid	1.874	0.14
TNFSF13B	HLA-DPB1	Myeloid	Myeloid	2.098	0.14
TNFSF13B	HLA-DPB1	Myeloid	Plasma cell	0.359	0.14
TNFSF13B	HLA-DPB1	Myeloid	Smooth muscle	0.385	0.14
TNFSF13B	HLA-DPB1	Fibroblast	T cell	0.307	0.14
TNFSF13B	HLA-DPB1	Myeloid	T cell	0.532	0.14
TNFSF13B	CD40	Fibroblast	B cell	0.239	0.14
TNFSF13B	CD40	Myeloid	B cell	0.463	0.14
TNFSF13B	CD40	Fibroblast	Endothelial	0.302	0.14
TNFSF13B	CD40	Myeloid	Endothelial	0.526	0.14
TNFSF13B	CD40	Fibroblast	Fibroblast	0.175	0.14
TNFSF13B	CD40	Myeloid	Fibroblast	0.399	0.14
TNFSF13B	CD40	Fibroblast	Keratinocyte	0.137	0.14
TNFSF13B	CD40	Myeloid	Keratinocyte	0.361	0.14
TNFSF13B	CD40	Fibroblast	Myeloid	0.301	0.14
TNFSF13B	CD40	Myeloid	Myeloid	0.525	0.14
TNFSF13B	CD40	Fibroblast	Plasma cell	0.121	0.14
TNFSF13B	CD40	Myeloid	Plasma cell	0.345	0.14
TNFSF13B	CD40	Fibroblast	Smooth muscle	0.197	0.14
TNFSF13B	CD40	Myeloid	Smooth muscle	0.421	0.14
PGF	NRP1	Endothelial	Endothelial	0.399	0.15
PGF	NRP1	Fibroblast	Endothelial	0.378	0.15
PGF	NRP1	Keratinocyte	Endothelial	0.349	0.15
PGF	NRP1	Melanocyte	Endothelial	0.364	0.15
PGF	NRP1	Smooth muscle	Endothelial	0.581	0.15
PGF	NRP1	Endothelial	Fibroblast	0.278	0.15
PGF	NRP1	Fibroblast	Fibroblast	0.257	0.15
PGF	NRP1	Keratinocyte	Fibroblast	0.228	0.15
PGF	NRP1	Melanocyte	Fibroblast	0.243	0.15
PGF	NRP1	Smooth muscle	Fibroblast	0.46	0.15
PGF	NRP1	Endothelial	Smooth muscle	0.341	0.15
PGF	NRP1	Fibroblast	Smooth muscle	0.319	0.15
PGF	NRP1	Keratinocyte	Smooth muscle	0.29	0.15
PGF	NRP1	Melanocyte	Smooth muscle	0.305	0.15
PGF	NRP1	Smooth muscle	Smooth muscle	0.523	0.15
LGALS9	DAG1	Endothelial	Endothelial	0.235	0.15
LGALS9	DAG1	Endothelial	Fibroblast	0.221	0.15
LGALS9	DAG1	Endothelial	Keratinocyte	0.222	0.15
LGALS9	DAG1	Endothelial	Melanocyte	0.271	0.15
LGALS9	DAG1	Endothelial	Smooth muscle	0.248	0.15
LGALS9	DAG1	Mast cell	Endothelial	0.164	0.15
LGALS9	DAG1	Mast cell	Fibroblast	0.151	0.15
LGALS9	DAG1	Mast cell	Keratinocyte	0.151	0.15
LGALS9	DAG1	Mast cell	Melanocyte	0.201	0.15
LGALS9	DAG1	Mast cell	Smooth muscle	0.177	0.15
LGALS9	DAG1	Myeloid	Endothelial	0.312	0.15
LGALS9	DAG1	Myeloid	Fibroblast	0.298	0.15
LGALS9	DAG1	Myeloid	Keratinocyte	0.299	0.15
LGALS9	DAG1	Myeloid	Melanocyte	0.348	0.15
LGALS9	DAG1	Myeloid	Smooth muscle	0.325	0.15
FAM3C	CLEC2D	B cell	B cell	0.361	0.16
FAM3C	CLEC2D	B cell	T cell	0.408	0.16
FAM3C	CLEC2D	Endothelial	B cell	0.41	0.16
FAM3C	CLEC2D	Endothelial	T cell	0.457	0.16
FAM3C	CLEC2D	Fibroblast	B cell	0.601	0.16
FAM3C	CLEC2D	Fibroblast	T cell	0.648	0.16
FAM3C	CLEC2D	Keratinocyte	B cell	0.354	0.16
FAM3C	CLEC2D	Keratinocyte	T cell	0.401	0.16
FAM3C	CLEC2D	Melanocyte	B cell	0.425	0.16
FAM3C	CLEC2D	Melanocyte	T cell	0.472	0.16
FAM3C	CLEC2D	Myeloid	B cell	0.312	0.16
FAM3C	CLEC2D	Myeloid	T cell	0.358	0.16
FAM3C	CLEC2D	Plasma cell	B cell	0.368	0.16
FAM3C	CLEC2D	Plasma cell	T cell	0.414	0.16
FAM3C	CLEC2D	Smooth muscle	B cell	0.424	0.16
FAM3C	CLEC2D	Smooth muscle	T cell	0.471	0.16
VEGFA	NRP2	Fibroblast	Endothelial	0.249	0.16
VEGFA	NRP2	Keratinocyte	Endothelial	0.195	0.16
VEGFA	NRP2	Myeloid	Endothelial	0.4	0.16
VEGFA	NRP2	Smooth muscle	Endothelial	0.263	0.16
VEGFA	NRP2	Fibroblast	Fibroblast	0.21	0.16
VEGFA	NRP2	Keratinocyte	Fibroblast	0.155	0.16
VEGFA	NRP2	Myeloid	Fibroblast	0.361	0.16
VEGFA	NRP2	Smooth muscle	Fibroblast	0.223	0.16
VEGFA	NRP2	Fibroblast	Keratinocyte	0.171	0.16
VEGFA	NRP2	Keratinocyte	Keratinocyte	0.116	0.16
VEGFA	NRP2	Myeloid	Keratinocyte	0.322	0.16
VEGFA	NRP2	Smooth muscle	Keratinocyte	0.184	0.16
VEGFA	NRP2	Fibroblast	Myeloid	0.235	0.16
VEGFA	NRP2	Keratinocyte	Myeloid	0.18	0.16
VEGFA	NRP2	Myeloid	Myeloid	0.386	0.16
VEGFA	NRP2	Smooth muscle	Myeloid	0.248	0.16
CKLF	LRP6	Endothelial	Endothelial	0.169	0.16
CKLF	LRP6	Fibroblast	Endothelial	0.197	0.16
CKLF	LRP6	Keratinocyte	Endothelial	0.127	0.16
CKLF	LRP6	Mast cell	Endothelial	0.533	0.16
CKLF	LRP6	Melanocyte	Endothelial	0.181	0.16
CKLF	LRP6	Myeloid	Endothelial	0.389	0.16
CKLF	LRP6	Plasma cell	Endothelial	0.145	0.16
CKLF	LRP6	Smooth muscle	Endothelial	0.162	0.16
CKLF	LRP6	T cell	Endothelial	0.32	0.16
CKLF	LRP6	Endothelial	Fibroblast	0.156	0.16
CKLF	LRP6	Fibroblast	Fibroblast	0.184	0.16
CKLF	LRP6	Mast cell	Fibroblast	0.521	0.16
CKLF	LRP6	Melanocyte	Fibroblast	0.168	0.16
CKLF	LRP6	Myeloid	Fibroblast	0.376	0.16
CKLF	LRP6	Smooth muscle	Fibroblast	0.149	0.16
CKLF	LRP6	T cell	Fibroblast	0.308	0.16
LGALS9	CD47	Endothelial	B cell	0.407	0.17
LGALS9	CD47	Endothelial	Fibroblast	0.517	0.17
LGALS9	CD47	Endothelial	Keratinocyte	0.551	0.17
LGALS9	CD47	Endothelial	Melanocyte	0.409	0.17
LGALS9	CD47	Endothelial	Myeloid	0.455	0.17
LGALS9	CD47	Mast cell	Fibroblast	0.447	0.17
LGALS9	CD47	Mast cell	Keratinocyte	0.48	0.17
LGALS9	CD47	Mast cell	Myeloid	0.385	0.17
LGALS9	CD47	Myeloid	B cell	0.484	0.17
LGALS9	CD47	Myeloid	Endothelial	0.41	0.17
LGALS9	CD47	Myeloid	Fibroblast	0.594	0.17
LGALS9	CD47	Myeloid	Keratinocyte	0.627	0.17
LGALS9	CD47	Myeloid	Melanocyte	0.486	0.17
LGALS9	CD47	Myeloid	Myeloid	0.532	0.17
LGALS9	CD47	Myeloid	Plasma cell	0.394	0.17
LGALS9	CD47	Myeloid	Smooth muscle	0.413	0.17
LGALS9	CD47	Myeloid	T cell	0.401	0.17
TGFB1	TGFbeta receptor2	B cell	Fibroblast	0.216	0.17
TGFB1	TGFbeta receptor2	B cell	Smooth muscle	0.186	0.17
TGFB1	TGFbeta receptor2	Endothelial	Fibroblast	0.243	0.17
TGFB1	TGFbeta receptor2	Endothelial	Smooth muscle	0.213	0.17
TGFB1	TGFbeta receptor2	Fibroblast	Fibroblast	0.18	0.17
TGFB1	TGFbeta receptor2	Fibroblast	Smooth muscle	0.15	0.17
TGFB1	TGFbeta receptor2	Keratinocyte	Fibroblast	0.137	0.17
TGFB1	TGFbeta receptor2	Mast cell	Fibroblast	0.254	0.17
TGFB1	TGFbeta receptor2	Mast cell	Smooth muscle	0.224	0.17
TGFB1	TGFbeta receptor2	Myeloid	Fibroblast	0.359	0.17
TGFB1	TGFbeta receptor2	Myeloid	Smooth muscle	0.329	0.17
TGFB1	TGFbeta receptor2	Plasma cell	Fibroblast	0.189	0.17
TGFB1	TGFbeta receptor2	Plasma cell	Smooth muscle	0.159	0.17
TGFB1	TGFbeta receptor2	Smooth muscle	Fibroblast	0.197	0.17
TGFB1	TGFbeta receptor2	Smooth muscle	Smooth muscle	0.167	0.17
TGFB1	TGFbeta receptor2	T cell	Fibroblast	0.343	0.17
TGFB1	TGFbeta receptor2	T cell	Smooth muscle	0.314	0.17
VEGFB	ADRB2	Fibroblast	Endothelial	0.3	0.17
VEGFB	ADRB2	Melanocyte	Endothelial	0.394	0.17
VEGFB	ADRB2	Smooth muscle	Endothelial	0.288	0.17
VEGFB	ADRB2	Endothelial	Keratinocyte	0.266	0.17
VEGFB	ADRB2	Fibroblast	Keratinocyte	0.39	0.17
VEGFB	ADRB2	Keratinocyte	Keratinocyte	0.234	0.17
VEGFB	ADRB2	Mast cell	Keratinocyte	0.317	0.17
VEGFB	ADRB2	Melanocyte	Keratinocyte	0.484	0.17
VEGFB	ADRB2	Myeloid	Keratinocyte	0.278	0.17
VEGFB	ADRB2	Smooth muscle	Keratinocyte	0.378	0.17
VEGFB	ADRB2	Endothelial	Mast cell	0.285	0.17
VEGFB	ADRB2	Fibroblast	Mast cell	0.409	0.17
VEGFB	ADRB2	Keratinocyte	Mast cell	0.253	0.17
VEGFB	ADRB2	Mast cell	Mast cell	0.336	0.17
VEGFB	ADRB2	Melanocyte	Mast cell	0.504	0.17
VEGFB	ADRB2	Myeloid	Mast cell	0.297	0.17
VEGFB	ADRB2	Smooth muscle	Mast cell	0.397	0.17
LGALS9	SLC1A5	Endothelial	Endothelial	0.27	0.18
LGALS9	SLC1A5	Endothelial	Fibroblast	0.246	0.18
LGALS9	SLC1A5	Endothelial	Keratinocyte	0.276	0.18
LGALS9	SLC1A5	Endothelial	Myeloid	0.253	0.18
LGALS9	SLC1A5	Endothelial	Plasma cell	0.25	0.18
LGALS9	SLC1A5	Endothelial	Smooth muscle	0.263	0.18
LGALS9	SLC1A5	Mast cell	Endothelial	0.2	0.18
LGALS9	SLC1A5	Mast cell	Fibroblast	0.175	0.18
LGALS9	SLC1A5	Mast cell	Keratinocyte	0.205	0.18
LGALS9	SLC1A5	Mast cell	Myeloid	0.183	0.18
LGALS9	SLC1A5	Mast cell	Plasma cell	0.179	0.18
LGALS9	SLC1A5	Mast cell	Smooth muscle	0.193	0.18
LGALS9	SLC1A5	Myeloid	Endothelial	0.347	0.18
LGALS9	SLC1A5	Myeloid	Fibroblast	0.323	0.18
LGALS9	SLC1A5	Myeloid	Keratinocyte	0.352	0.18
LGALS9	SLC1A5	Myeloid	Myeloid	0.33	0.18
LGALS9	SLC1A5	Myeloid	Plasma cell	0.327	0.18
LGALS9	SLC1A5	Myeloid	Smooth muscle	0.34	0.18
LTB	LTBR	B cell	Endothelial	0.512	0.18
LTB	LTBR	Myeloid	Endothelial	0.444	0.18
LTB	LTBR	T cell	Endothelial	0.69	0.18
LTB	LTBR	B cell	Fibroblast	0.517	0.18
LTB	LTBR	Myeloid	Fibroblast	0.449	0.18
LTB	LTBR	T cell	Fibroblast	0.694	0.18
LTB	LTBR	B cell	Keratinocyte	0.535	0.18
LTB	LTBR	Myeloid	Keratinocyte	0.466	0.18
LTB	LTBR	T cell	Keratinocyte	0.712	0.18
LTB	LTBR	B cell	Melanocyte	0.451	0.18
LTB	LTBR	Myeloid	Melanocyte	0.382	0.18
LTB	LTBR	T cell	Melanocyte	0.628	0.18
LTB	LTBR	B cell	Myeloid	0.441	0.18
LTB	LTBR	Myeloid	Myeloid	0.373	0.18
LTB	LTBR	T cell	Myeloid	0.618	0.18
LTB	LTBR	B cell	Smooth muscle	0.515	0.18
LTB	LTBR	Myeloid	Smooth muscle	0.447	0.18
LTB	LTBR	T cell	Smooth muscle	0.693	0.18
CXCL12	CXCR4	Endothelial	B cell	1.313	0.18
CXCL12	CXCR4	Endothelial	Endothelial	0.375	0.18
CXCL12	CXCR4	Endothelial	Keratinocyte	0.356	0.18
CXCL12	CXCR4	Endothelial	Myeloid	0.835	0.18
CXCL12	CXCR4	Endothelial	Plasma cell	0.702	0.18
CXCL12	CXCR4	Endothelial	T cell	1.436	0.18
CXCL12	CXCR4	Fibroblast	B cell	1.774	0.18
CXCL12	CXCR4	Fibroblast	Endothelial	0.836	0.18
CXCL12	CXCR4	Fibroblast	Keratinocyte	0.817	0.18
CXCL12	CXCR4	Fibroblast	Myeloid	1.296	0.18
CXCL12	CXCR4	Fibroblast	Plasma cell	1.163	0.18
CXCL12	CXCR4	Fibroblast	T cell	1.897	0.18
CXCL12	CXCR4	Smooth muscle	B cell	1.344	0.18
CXCL12	CXCR4	Smooth muscle	Endothelial	0.406	0.18
CXCL12	CXCR4	Smooth muscle	Keratinocyte	0.387	0.18
CXCL12	CXCR4	Smooth muscle	Myeloid	0.866	0.18
CXCL12	CXCR4	Smooth muscle	Plasma cell	0.733	0.18
CXCL12	CXCR4	Smooth muscle	T cell	1.467	0.18
TNFSF12	TNFRSF12A	Endothelial	Fibroblast	0.297	0.19
TNFSF12	TNFRSF12A	Endothelial	Keratinocyte	0.329	0.19
TNFSF12	TNFRSF12A	Endothelial	Melanocyte	0.259	0.19
TNFSF12	TNFRSF12A	Fibroblast	Fibroblast	0.308	0.19
TNFSF12	TNFRSF12A	Fibroblast	Keratinocyte	0.341	0.19
TNFSF12	TNFRSF12A	Fibroblast	Melanocyte	0.271	0.19
TNFSF12	TNFRSF12A	Melanocyte	Endothelial	0.254	0.19
TNFSF12	TNFRSF12A	Melanocyte	Fibroblast	0.388	0.19
TNFSF12	TNFRSF12A	Melanocyte	Keratinocyte	0.42	0.19
TNFSF12	TNFRSF12A	Melanocyte	Melanocyte	0.35	0.19
TNFSF12	TNFRSF12A	Melanocyte	Smooth muscle	0.294	0.19
TNFSF12	TNFRSF12A	Myeloid	Fibroblast	0.306	0.19
TNFSF12	TNFRSF12A	Myeloid	Keratinocyte	0.339	0.19
TNFSF12	TNFRSF12A	Myeloid	Melanocyte	0.268	0.19
TNFSF12	TNFRSF12A	Smooth muscle	Endothelial	0.273	0.19
TNFSF12	TNFRSF12A	Smooth muscle	Fibroblast	0.407	0.19
TNFSF12	TNFRSF12A	Smooth muscle	Keratinocyte	0.44	0.19
TNFSF12	TNFRSF12A	Smooth muscle	Melanocyte	0.37	0.19
TNFSF12	TNFRSF12A	Smooth muscle	Smooth muscle	0.314	0.19
SEMA4A	PLXND1	Endothelial	Endothelial	0.34	0.2
SEMA4A	PLXND1	Endothelial	Fibroblast	0.128	0.2
SEMA4A	PLXND1	Endothelial	Myeloid	0.145	0.2
SEMA4A	PLXND1	Endothelial	Smooth muscle	0.197	0.2
SEMA4A	PLXND1	Fibroblast	Endothelial	0.336	0.2
SEMA4A	PLXND1	Fibroblast	Fibroblast	0.125	0.2
SEMA4A	PLXND1	Fibroblast	Myeloid	0.142	0.2
SEMA4A	PLXND1	Fibroblast	Smooth muscle	0.194	0.2
SEMA4A	PLXND1	Keratinocyte	Endothelial	0.368	0.2
SEMA4A	PLXND1	Keratinocyte	Fibroblast	0.156	0.2
SEMA4A	PLXND1	Keratinocyte	Myeloid	0.173	0.2
SEMA4A	PLXND1	Keratinocyte	Smooth muscle	0.225	0.2
SEMA4A	PLXND1	Myeloid	Endothelial	0.408	0.2
SEMA4A	PLXND1	Myeloid	Fibroblast	0.196	0.2
SEMA4A	PLXND1	Myeloid	Myeloid	0.214	0.2
SEMA4A	PLXND1	Myeloid	Smooth muscle	0.265	0.2
SEMA4A	PLXND1	Plasma cell	Endothelial	0.35	0.2
SEMA4A	PLXND1	Plasma cell	Fibroblast	0.138	0.2
SEMA4A	PLXND1	Plasma cell	Myeloid	0.155	0.2
SEMA4A	PLXND1	Plasma cell	Smooth muscle	0.207	0.2
CSF1	SIRPA	Endothelial	Endothelial	0.119	0.2
CSF1	SIRPA	Endothelial	Fibroblast	0.126	0.2
CSF1	SIRPA	Endothelial	Keratinocyte	0.098	0.2
CSF1	SIRPA	Endothelial	Melanocyte	0.153	0.2
CSF1	SIRPA	Endothelial	Myeloid	0.201	0.2
CSF1	SIRPA	Fibroblast	Endothelial	0.181	0.2
CSF1	SIRPA	Fibroblast	Fibroblast	0.188	0.2
CSF1	SIRPA	Fibroblast	Keratinocyte	0.161	0.2
CSF1	SIRPA	Fibroblast	Melanocyte	0.216	0.2
CSF1	SIRPA	Fibroblast	Myeloid	0.264	0.2
CSF1	SIRPA	Mast cell	Endothelial	0.312	0.2
CSF1	SIRPA	Mast cell	Fibroblast	0.319	0.2
CSF1	SIRPA	Mast cell	Keratinocyte	0.292	0.2
CSF1	SIRPA	Mast cell	Melanocyte	0.347	0.2
CSF1	SIRPA	Mast cell	Myeloid	0.395	0.2
CSF1	SIRPA	Smooth muscle	Endothelial	0.209	0.2
CSF1	SIRPA	Smooth muscle	Fibroblast	0.216	0.2
CSF1	SIRPA	Smooth muscle	Keratinocyte	0.188	0.2
CSF1	SIRPA	Smooth muscle	Melanocyte	0.243	0.2
CSF1	SIRPA	Smooth muscle	Myeloid	0.291	0.2
PGF	NRP2	Endothelial	Endothelial	0.243	0.2
PGF	NRP2	Fibroblast	Endothelial	0.222	0.2
PGF	NRP2	Keratinocyte	Endothelial	0.193	0.2
PGF	NRP2	Melanocyte	Endothelial	0.208	0.2
PGF	NRP2	Smooth muscle	Endothelial	0.425	0.2
PGF	NRP2	Endothelial	Fibroblast	0.204	0.2
PGF	NRP2	Fibroblast	Fibroblast	0.182	0.2
PGF	NRP2	Keratinocyte	Fibroblast	0.153	0.2
PGF	NRP2	Melanocyte	Fibroblast	0.168	0.2
PGF	NRP2	Smooth muscle	Fibroblast	0.386	0.2
PGF	NRP2	Endothelial	Keratinocyte	0.165	0.2
PGF	NRP2	Fibroblast	Keratinocyte	0.143	0.2
PGF	NRP2	Keratinocyte	Keratinocyte	0.114	0.2
PGF	NRP2	Melanocyte	Keratinocyte	0.129	0.2
PGF	NRP2	Smooth muscle	Keratinocyte	0.347	0.2
PGF	NRP2	Endothelial	Myeloid	0.229	0.2
PGF	NRP2	Fibroblast	Myeloid	0.207	0.2
PGF	NRP2	Keratinocyte	Myeloid	0.178	0.2
PGF	NRP2	Melanocyte	Myeloid	0.193	0.2
PGF	NRP2	Smooth muscle	Myeloid	0.411	0.2
VEGFB	NRP1	Endothelial	Endothelial	0.377	0.21
VEGFB	NRP1	Fibroblast	Endothelial	0.501	0.21
VEGFB	NRP1	Keratinocyte	Endothelial	0.345	0.21
VEGFB	NRP1	Mast cell	Endothelial	0.428	0.21
VEGFB	NRP1	Melanocyte	Endothelial	0.595	0.21
VEGFB	NRP1	Myeloid	Endothelial	0.389	0.21
VEGFB	NRP1	Smooth muscle	Endothelial	0.489	0.21
VEGFB	NRP1	Endothelial	Fibroblast	0.256	0.21
VEGFB	NRP1	Fibroblast	Fibroblast	0.38	0.21
VEGFB	NRP1	Keratinocyte	Fibroblast	0.224	0.21
VEGFB	NRP1	Mast cell	Fibroblast	0.307	0.21
VEGFB	NRP1	Melanocyte	Fibroblast	0.474	0.21
VEGFB	NRP1	Myeloid	Fibroblast	0.268	0.21
VEGFB	NRP1	Smooth muscle	Fibroblast	0.368	0.21
VEGFB	NRP1	Endothelial	Smooth muscle	0.318	0.21
VEGFB	NRP1	Fibroblast	Smooth muscle	0.443	0.21
VEGFB	NRP1	Keratinocyte	Smooth muscle	0.287	0.21
VEGFB	NRP1	Mast cell	Smooth muscle	0.37	0.21
VEGFB	NRP1	Melanocyte	Smooth muscle	0.537	0.21
VEGFB	NRP1	Myeloid	Smooth muscle	0.33	0.21
VEGFB	NRP1	Smooth muscle	Smooth muscle	0.43	0.21
COPA	CD74	Endothelial	B cell	2.236	0.21
COPA	CD74	Fibroblast	B cell	2.291	0.21
COPA	CD74	Keratinocyte	B cell	2.211	0.21
COPA	CD74	Melanocyte	B cell	2.247	0.21
COPA	CD74	Myeloid	B cell	2.238	0.21
COPA	CD74	Plasma cell	B cell	2.19	0.21
COPA	CD74	Smooth muscle	B cell	2.249	0.21
COPA	CD74	Endothelial	Endothelial	1.606	0.21
COPA	CD74	Fibroblast	Endothelial	1.661	0.21
COPA	CD74	Keratinocyte	Endothelial	1.581	0.21
COPA	CD74	Melanocyte	Endothelial	1.617	0.21
COPA	CD74	Myeloid	Endothelial	1.608	0.21
COPA	CD74	Plasma cell	Endothelial	1.56	0.21
COPA	CD74	Smooth muscle	Endothelial	1.619	0.21
COPA	CD74	Endothelial	Myeloid	2.419	0.21
COPA	CD74	Fibroblast	Myeloid	2.474	0.21
COPA	CD74	Keratinocyte	Myeloid	2.394	0.21
COPA	CD74	Melanocyte	Myeloid	2.431	0.21
COPA	CD74	Myeloid	Myeloid	2.421	0.21
COPA	CD74	Plasma cell	Myeloid	2.373	0.21
COPA	CD74	Smooth muscle	Myeloid	2.432	0.21
GAS6	AXL	Endothelial	Fibroblast	0.422	0.21
GAS6	AXL	Fibroblast	Fibroblast	0.633	0.21
GAS6	AXL	Keratinocyte	Fibroblast	0.49	0.21
GAS6	AXL	Melanocyte	Fibroblast	0.765	0.21
GAS6	AXL	Myeloid	Fibroblast	0.421	0.21
GAS6	AXL	Plasma cell	Fibroblast	0.572	0.21
GAS6	AXL	Smooth muscle	Fibroblast	0.729	0.21
GAS6	AXL	Endothelial	Myeloid	0.264	0.21
GAS6	AXL	Fibroblast	Myeloid	0.475	0.21
GAS6	AXL	Keratinocyte	Myeloid	0.332	0.21
GAS6	AXL	Melanocyte	Myeloid	0.607	0.21
GAS6	AXL	Myeloid	Myeloid	0.263	0.21
GAS6	AXL	Plasma cell	Myeloid	0.414	0.21
GAS6	AXL	Smooth muscle	Myeloid	0.572	0.21
GAS6	AXL	Endothelial	Smooth muscle	0.438	0.21
GAS6	AXL	Fibroblast	Smooth muscle	0.649	0.21
GAS6	AXL	Keratinocyte	Smooth muscle	0.506	0.21
GAS6	AXL	Melanocyte	Smooth muscle	0.781	0.21
GAS6	AXL	Myeloid	Smooth muscle	0.437	0.21
GAS6	AXL	Plasma cell	Smooth muscle	0.588	0.21
GAS6	AXL	Smooth muscle	Smooth muscle	0.746	0.21
LGALS9	CD44	Endothelial	Fibroblast	0.85	0.21
LGALS9	CD44	Endothelial	Keratinocyte	0.91	0.21
LGALS9	CD44	Endothelial	Mast cell	0.943	0.21
LGALS9	CD44	Endothelial	Melanocyte	1.195	0.21
LGALS9	CD44	Endothelial	Myeloid	0.892	0.21
LGALS9	CD44	Endothelial	Smooth muscle	0.837	0.21
LGALS9	CD44	Endothelial	T cell	0.865	0.21
LGALS9	CD44	Mast cell	Fibroblast	0.779	0.21
LGALS9	CD44	Mast cell	Keratinocyte	0.839	0.21
LGALS9	CD44	Mast cell	Mast cell	0.872	0.21
LGALS9	CD44	Mast cell	Melanocyte	1.125	0.21
LGALS9	CD44	Mast cell	Myeloid	0.822	0.21
LGALS9	CD44	Mast cell	Smooth muscle	0.767	0.21
LGALS9	CD44	Mast cell	T cell	0.795	0.21
LGALS9	CD44	Myeloid	Fibroblast	0.927	0.21
LGALS9	CD44	Myeloid	Keratinocyte	0.987	0.21
LGALS9	CD44	Myeloid	Mast cell	1.02	0.21
LGALS9	CD44	Myeloid	Melanocyte	1.272	0.21
LGALS9	CD44	Myeloid	Myeloid	0.969	0.21
LGALS9	CD44	Myeloid	Smooth muscle	0.914	0.21
LGALS9	CD44	Myeloid	T cell	0.942	0.21
GRN	TNFRSF1B	Endothelial	Endothelial	0.597	0.23
GRN	TNFRSF1B	Fibroblast	Endothelial	0.624	0.23
GRN	TNFRSF1B	Keratinocyte	Endothelial	0.676	0.23
GRN	TNFRSF1B	Melanocyte	Endothelial	0.672	0.23
GRN	TNFRSF1B	Myeloid	Endothelial	0.829	0.23
GRN	TNFRSF1B	Endothelial	Myeloid	0.725	0.23
GRN	TNFRSF1B	Fibroblast	Myeloid	0.753	0.23
GRN	TNFRSF1B	Keratinocyte	Myeloid	0.805	0.23
GRN	TNFRSF1B	Melanocyte	Myeloid	0.8	0.23
GRN	TNFRSF1B	Myeloid	Myeloid	0.957	0.23
GRN	TNFRSF1B	Plasma cell	Myeloid	0.508	0.23
GRN	TNFRSF1B	Smooth muscle	Myeloid	0.593	0.23
GRN	TNFRSF1B	Endothelial	Smooth muscle	0.51	0.23
GRN	TNFRSF1B	Fibroblast	Smooth muscle	0.537	0.23
GRN	TNFRSF1B	Keratinocyte	Smooth muscle	0.59	0.23
GRN	TNFRSF1B	Melanocyte	Smooth muscle	0.585	0.23
GRN	TNFRSF1B	Myeloid	Smooth muscle	0.742	0.23
GRN	TNFRSF1B	Endothelial	T cell	0.632	0.23
GRN	TNFRSF1B	Fibroblast	T cell	0.659	0.23
GRN	TNFRSF1B	Keratinocyte	T cell	0.712	0.23
GRN	TNFRSF1B	Melanocyte	T cell	0.707	0.23
GRN	TNFRSF1B	Myeloid	T cell	0.864	0.23
GRN	TNFRSF1B	Smooth muscle	T cell	0.499	0.23
JAG1	CD46	Endothelial	Endothelial	0.379	0.23
JAG1	CD46	Fibroblast	Endothelial	0.292	0.23
JAG1	CD46	Keratinocyte	Endothelial	0.359	0.23
JAG1	CD46	Smooth muscle	Endothelial	0.635	0.23
JAG1	CD46	Endothelial	Fibroblast	0.274	0.23
JAG1	CD46	Keratinocyte	Fibroblast	0.254	0.23
JAG1	CD46	Smooth muscle	Fibroblast	0.53	0.23
JAG1	CD46	Endothelial	Keratinocyte	0.248	0.23
JAG1	CD46	Keratinocyte	Keratinocyte	0.229	0.23
JAG1	CD46	Smooth muscle	Keratinocyte	0.505	0.23
JAG1	CD46	Endothelial	Mast cell	0.277	0.23
JAG1	CD46	Keratinocyte	Mast cell	0.258	0.23
JAG1	CD46	Smooth muscle	Mast cell	0.533	0.23
JAG1	CD46	Endothelial	Melanocyte	0.291	0.23
JAG1	CD46	Keratinocyte	Melanocyte	0.272	0.23
JAG1	CD46	Smooth muscle	Melanocyte	0.548	0.23
JAG1	CD46	Endothelial	Myeloid	0.241	0.23
JAG1	CD46	Smooth muscle	Myeloid	0.497	0.23
JAG1	CD46	Smooth muscle	Plasma cell	0.48	0.23
JAG1	CD46	Endothelial	Smooth muscle	0.352	0.23
JAG1	CD46	Fibroblast	Smooth muscle	0.265	0.23
JAG1	CD46	Keratinocyte	Smooth muscle	0.332	0.23
JAG1	CD46	Smooth muscle	Smooth muscle	0.608	0.23
TGFB1	TGFBR3	B cell	Endothelial	0.324	0.25
TGFB1	TGFBR3	B cell	Fibroblast	0.272	0.25
TGFB1	TGFBR3	B cell	Smooth muscle	0.194	0.25
TGFB1	TGFBR3	Endothelial	Endothelial	0.351	0.25
TGFB1	TGFBR3	Endothelial	Fibroblast	0.299	0.25
TGFB1	TGFBR3	Endothelial	Smooth muscle	0.221	0.25
TGFB1	TGFBR3	Fibroblast	Endothelial	0.288	0.25
TGFB1	TGFBR3	Fibroblast	Fibroblast	0.236	0.25
TGFB1	TGFBR3	Keratinocyte	Endothelial	0.245	0.25
TGFB1	TGFBR3	Keratinocyte	Fibroblast	0.193	0.25
TGFB1	TGFBR3	Mast cell	Endothelial	0.362	0.25
TGFB1	TGFBR3	Mast cell	Fibroblast	0.31	0.25
TGFB1	TGFBR3	Mast cell	Smooth muscle	0.232	0.25
TGFB1	TGFBR3	Myeloid	Endothelial	0.467	0.25
TGFB1	TGFBR3	Myeloid	Fibroblast	0.415	0.25
TGFB1	TGFBR3	Myeloid	Smooth muscle	0.337	0.25
TGFB1	TGFBR3	Plasma cell	Endothelial	0.297	0.25
TGFB1	TGFBR3	Plasma cell	Fibroblast	0.245	0.25
TGFB1	TGFBR3	Plasma cell	Smooth muscle	0.166	0.25
TGFB1	TGFBR3	Smooth muscle	Endothelial	0.305	0.25
TGFB1	TGFBR3	Smooth muscle	Fibroblast	0.253	0.25
TGFB1	TGFBR3	Smooth muscle	Smooth muscle	0.175	0.25
TGFB1	TGFBR3	T cell	Endothelial	0.452	0.25
TGFB1	TGFBR3	T cell	Fibroblast	0.4	0.25
TGFB1	TGFBR3	T cell	Smooth muscle	0.321	0.25
APP	CD74	Endothelial	B cell	2.757	0.26
APP	CD74	Fibroblast	B cell	2.559	0.26
APP	CD74	Keratinocyte	B cell	2.373	0.26
APP	CD74	Melanocyte	B cell	2.297	0.26
APP	CD74	Myeloid	B cell	2.264	0.26
APP	CD74	Smooth muscle	B cell	2.471	0.26
APP	CD74	Endothelial	Endothelial	2.127	0.26
APP	CD74	Fibroblast	Endothelial	1.929	0.26
APP	CD74	Keratinocyte	Endothelial	1.743	0.26
APP	CD74	Melanocyte	Endothelial	1.667	0.26
APP	CD74	Myeloid	Endothelial	1.634	0.26
APP	CD74	Smooth muscle	Endothelial	1.842	0.26
APP	CD74	Endothelial	Keratinocyte	1.368	0.26
APP	CD74	Fibroblast	Keratinocyte	1.169	0.26
APP	CD74	Smooth muscle	Keratinocyte	1.082	0.26
APP	CD74	Endothelial	Myeloid	2.941	0.26
APP	CD74	Fibroblast	Myeloid	2.743	0.26
APP	CD74	Keratinocyte	Myeloid	2.556	0.26
APP	CD74	Melanocyte	Myeloid	2.48	0.26
APP	CD74	Myeloid	Myeloid	2.447	0.26
APP	CD74	Smooth muscle	Myeloid	2.655	0.26
APP	CD74	Endothelial	Plasma cell	1.314	0.26
APP	CD74	Fibroblast	Plasma cell	1.116	0.26
APP	CD74	Endothelial	T cell	1.388	0.26
APP	CD74	Fibroblast	T cell	1.189	0.26
APP	CD74	Smooth muscle	T cell	1.102	0.26
GRN	TNFRSF1A	Endothelial	Endothelial	0.856	0.28
GRN	TNFRSF1A	Fibroblast	Endothelial	0.884	0.28
GRN	TNFRSF1A	Keratinocyte	Endothelial	0.936	0.28
GRN	TNFRSF1A	Melanocyte	Endothelial	0.931	0.28
GRN	TNFRSF1A	Myeloid	Endothelial	1.088	0.28
GRN	TNFRSF1A	Smooth muscle	Endothelial	0.724	0.28
GRN	TNFRSF1A	Endothelial	Fibroblast	0.838	0.28
GRN	TNFRSF1A	Fibroblast	Fibroblast	0.865	0.28
GRN	TNFRSF1A	Keratinocyte	Fibroblast	0.917	0.28
GRN	TNFRSF1A	Melanocyte	Fibroblast	0.913	0.28
GRN	TNFRSF1A	Myeloid	Fibroblast	1.07	0.28
GRN	TNFRSF1A	Smooth muscle	Fibroblast	0.705	0.28
GRN	TNFRSF1A	Endothelial	Keratinocyte	0.736	0.28
GRN	TNFRSF1A	Fibroblast	Keratinocyte	0.763	0.28
GRN	TNFRSF1A	Keratinocyte	Keratinocyte	0.815	0.28
GRN	TNFRSF1A	Melanocyte	Keratinocyte	0.811	0.28
GRN	TNFRSF1A	Myeloid	Keratinocyte	0.968	0.28
GRN	TNFRSF1A	Myeloid	Melanocyte	0.82	0.28
GRN	TNFRSF1A	Keratinocyte	Myeloid	0.717	0.28
GRN	TNFRSF1A	Melanocyte	Myeloid	0.712	0.28
GRN	TNFRSF1A	Myeloid	Myeloid	0.869	0.28
GRN	TNFRSF1A	Endothelial	Smooth muscle	0.961	0.28
GRN	TNFRSF1A	Fibroblast	Smooth muscle	0.989	0.28
GRN	TNFRSF1A	Keratinocyte	Smooth muscle	1.041	0.28
GRN	TNFRSF1A	Melanocyte	Smooth muscle	1.037	0.28
GRN	TNFRSF1A	Myeloid	Smooth muscle	1.193	0.28
GRN	TNFRSF1A	Plasma cell	Smooth muscle	0.744	0.28
GRN	TNFRSF1A	Smooth muscle	Smooth muscle	0.829	0.28
AREG	ICAM1	Keratinocyte	Endothelial	0.789	0.28
AREG	ICAM1	Mast cell	Endothelial	1.012	0.28
AREG	ICAM1	Myeloid	Endothelial	0.976	0.28
AREG	ICAM1	Plasma cell	Endothelial	0.601	0.28
AREG	ICAM1	T cell	Endothelial	0.742	0.28
AREG	ICAM1	Keratinocyte	Fibroblast	0.444	0.28
AREG	ICAM1	Mast cell	Fibroblast	0.667	0.28
AREG	ICAM1	Myeloid	Fibroblast	0.631	0.28
AREG	ICAM1	T cell	Fibroblast	0.397	0.28
AREG	ICAM1	Keratinocyte	Keratinocyte	0.345	0.28
AREG	ICAM1	Mast cell	Keratinocyte	0.568	0.28
AREG	ICAM1	Myeloid	Keratinocyte	0.532	0.28
AREG	ICAM1	Keratinocyte	Melanocyte	0.477	0.28
AREG	ICAM1	Mast cell	Melanocyte	0.7	0.28
AREG	ICAM1	Myeloid	Melanocyte	0.664	0.28
AREG	ICAM1	T cell	Melanocyte	0.43	0.28
AREG	ICAM1	Keratinocyte	Myeloid	0.571	0.28
AREG	ICAM1	Mast cell	Myeloid	0.794	0.28
AREG	ICAM1	Myeloid	Myeloid	0.758	0.28
AREG	ICAM1	Plasma cell	Myeloid	0.383	0.28
AREG	ICAM1	T cell	Myeloid	0.524	0.28
AREG	ICAM1	Keratinocyte	Plasma cell	0.371	0.28
AREG	ICAM1	Mast cell	Plasma cell	0.594	0.28
AREG	ICAM1	Myeloid	Plasma cell	0.559	0.28
AREG	ICAM1	Keratinocyte	Smooth muscle	0.491	0.28
AREG	ICAM1	Mast cell	Smooth muscle	0.714	0.28
AREG	ICAM1	Myeloid	Smooth muscle	0.678	0.28
AREG	ICAM1	T cell	Smooth muscle	0.445	0.28
MIF	CD74	B cell	B cell	2.242	0.3
MIF	CD74	Endothelial	B cell	2.43	0.3
MIF	CD74	Fibroblast	B cell	2.453	0.3
MIF	CD74	Keratinocyte	B cell	2.563	0.3
MIF	CD74	Mast cell	B cell	2.343	0.3
MIF	CD74	Melanocyte	B cell	2.565	0.3
MIF	CD74	Myeloid	B cell	2.393	0.3
MIF	CD74	Plasma cell	B cell	2.499	0.3
MIF	CD74	Smooth muscle	B cell	2.522	0.3
MIF	CD74	T cell	B cell	2.328	0.3
MIF	CD74	B cell	Endothelial	1.612	0.3
MIF	CD74	Endothelial	Endothelial	1.801	0.3
MIF	CD74	Fibroblast	Endothelial	1.823	0.3
MIF	CD74	Keratinocyte	Endothelial	1.934	0.3
MIF	CD74	Mast cell	Endothelial	1.713	0.3
MIF	CD74	Melanocyte	Endothelial	1.935	0.3
MIF	CD74	Myeloid	Endothelial	1.763	0.3
MIF	CD74	Plasma cell	Endothelial	1.87	0.3
MIF	CD74	Smooth muscle	Endothelial	1.892	0.3
MIF	CD74	T cell	Endothelial	1.699	0.3
MIF	CD74	B cell	Myeloid	2.425	0.3
MIF	CD74	Endothelial	Myeloid	2.614	0.3
MIF	CD74	Fibroblast	Myeloid	2.636	0.3
MIF	CD74	Keratinocyte	Myeloid	2.747	0.3
MIF	CD74	Mast cell	Myeloid	2.526	0.3
MIF	CD74	Melanocyte	Myeloid	2.748	0.3
MIF	CD74	Myeloid	Myeloid	2.577	0.3
MIF	CD74	Plasma cell	Myeloid	2.683	0.3
MIF	CD74	Smooth muscle	Myeloid	2.705	0.3
MIF	CD74	T cell	Myeloid	2.512	0.3
FAM3C	LAMP1	Endothelial	Endothelial	0.48	0.36
FAM3C	LAMP1	Fibroblast	Endothelial	0.671	0.36
FAM3C	LAMP1	Melanocyte	Endothelial	0.495	0.36
FAM3C	LAMP1	Smooth muscle	Endothelial	0.494	0.36
FAM3C	LAMP1	B cell	Fibroblast	0.528	0.36
FAM3C	LAMP1	Endothelial	Fibroblast	0.578	0.36
FAM3C	LAMP1	Fibroblast	Fibroblast	0.769	0.36
FAM3C	LAMP1	Keratinocyte	Fibroblast	0.521	0.36
FAM3C	LAMP1	Melanocyte	Fibroblast	0.593	0.36
FAM3C	LAMP1	Myeloid	Fibroblast	0.479	0.36
FAM3C	LAMP1	Plasma cell	Fibroblast	0.535	0.36
FAM3C	LAMP1	Smooth muscle	Fibroblast	0.592	0.36
FAM3C	LAMP1	B cell	Keratinocyte	0.49	0.36
FAM3C	LAMP1	Endothelial	Keratinocyte	0.539	0.36
FAM3C	LAMP1	Fibroblast	Keratinocyte	0.73	0.36
FAM3C	LAMP1	Keratinocyte	Keratinocyte	0.483	0.36
FAM3C	LAMP1	Melanocyte	Keratinocyte	0.554	0.36
FAM3C	LAMP1	Myeloid	Keratinocyte	0.44	0.36
FAM3C	LAMP1	Plasma cell	Keratinocyte	0.496	0.36
FAM3C	LAMP1	Smooth muscle	Keratinocyte	0.553	0.36
FAM3C	LAMP1	B cell	Melanocyte	0.456	0.36
FAM3C	LAMP1	Endothelial	Melanocyte	0.506	0.36
FAM3C	LAMP1	Fibroblast	Melanocyte	0.696	0.36
FAM3C	LAMP1	Keratinocyte	Melanocyte	0.449	0.36
FAM3C	LAMP1	Melanocyte	Melanocyte	0.521	0.36
FAM3C	LAMP1	Plasma cell	Melanocyte	0.463	0.36
FAM3C	LAMP1	Smooth muscle	Melanocyte	0.52	0.36
FAM3C	LAMP1	Fibroblast	Myeloid	0.545	0.36
FAM3C	LAMP1	B cell	Smooth muscle	0.451	0.36
FAM3C	LAMP1	Endothelial	Smooth muscle	0.501	0.36
FAM3C	LAMP1	Fibroblast	Smooth muscle	0.691	0.36
FAM3C	LAMP1	Keratinocyte	Smooth muscle	0.444	0.36
FAM3C	LAMP1	Melanocyte	Smooth muscle	0.515	0.36
FAM3C	LAMP1	Plasma cell	Smooth muscle	0.458	0.36
FAM3C	LAMP1	Smooth muscle	Smooth muscle	0.514	0.36
FAM3C	LAMP1	Fibroblast	T cell	0.47	0.36
MIF	TNFRSF14	Endothelial	Melanocyte	0.578	0.37
MIF	TNFRSF14	Endothelial	Myeloid	0.504	0.37
MIF	TNFRSF14	Fibroblast	Endothelial	0.492	0.37
MIF	TNFRSF14	Fibroblast	Melanocyte	0.6	0.37
MIF	TNFRSF14	Fibroblast	Myeloid	0.527	0.37
MIF	TNFRSF14	Keratinocyte	B cell	0.605	0.37
MIF	TNFRSF14	Keratinocyte	Endothelial	0.603	0.37
MIF	TNFRSF14	Keratinocyte	Fibroblast	0.565	0.37
MIF	TNFRSF14	Keratinocyte	Keratinocyte	0.507	0.37
MIF	TNFRSF14	Keratinocyte	Melanocyte	0.711	0.37
MIF	TNFRSF14	Keratinocyte	Myeloid	0.637	0.37
MIF	TNFRSF14	Keratinocyte	Plasma cell	0.544	0.37
MIF	TNFRSF14	Keratinocyte	Smooth muscle	0.528	0.37
MIF	TNFRSF14	Keratinocyte	T cell	0.575	0.37
MIF	TNFRSF14	Melanocyte	B cell	0.607	0.37
MIF	TNFRSF14	Melanocyte	Endothelial	0.604	0.37
MIF	TNFRSF14	Melanocyte	Fibroblast	0.567	0.37
MIF	TNFRSF14	Melanocyte	Keratinocyte	0.509	0.37
MIF	TNFRSF14	Melanocyte	Melanocyte	0.713	0.37
MIF	TNFRSF14	Melanocyte	Myeloid	0.639	0.37
MIF	TNFRSF14	Melanocyte	Plasma cell	0.546	0.37
MIF	TNFRSF14	Melanocyte	Smooth muscle	0.529	0.37
MIF	TNFRSF14	Melanocyte	T cell	0.577	0.37
MIF	TNFRSF14	Myeloid	Melanocyte	0.541	0.37
MIF	TNFRSF14	Plasma cell	B cell	0.541	0.37
MIF	TNFRSF14	Plasma cell	Endothelial	0.539	0.37
MIF	TNFRSF14	Plasma cell	Fibroblast	0.501	0.37
MIF	TNFRSF14	Plasma cell	Melanocyte	0.647	0.37
MIF	TNFRSF14	Plasma cell	Myeloid	0.573	0.37
MIF	TNFRSF14	Plasma cell	T cell	0.511	0.37
MIF	TNFRSF14	Smooth muscle	B cell	0.564	0.37
MIF	TNFRSF14	Smooth muscle	Endothelial	0.561	0.37
MIF	TNFRSF14	Smooth muscle	Fibroblast	0.524	0.37
MIF	TNFRSF14	Smooth muscle	Melanocyte	0.669	0.37
MIF	TNFRSF14	Smooth muscle	Myeloid	0.595	0.37
MIF	TNFRSF14	Smooth muscle	Plasma cell	0.502	0.37
MIF	TNFRSF14	Smooth muscle	T cell	0.534	0.37
FAM3C	HLA-C	B cell	B cell	1.425	0.58
FAM3C	HLA-C	Endothelial	B cell	1.475	0.58
FAM3C	HLA-C	Fibroblast	B cell	1.666	0.58
FAM3C	HLA-C	Keratinocyte	B cell	1.418	0.58
FAM3C	HLA-C	Melanocyte	B cell	1.49	0.58
FAM3C	HLA-C	Myeloid	B cell	1.376	0.58
FAM3C	HLA-C	Plasma cell	B cell	1.432	0.58
FAM3C	HLA-C	Smooth muscle	B cell	1.489	0.58
FAM3C	HLA-C	B cell	Endothelial	1.532	0.58
FAM3C	HLA-C	Endothelial	Endothelial	1.581	0.58
FAM3C	HLA-C	Fibroblast	Endothelial	1.772	0.58
FAM3C	HLA-C	Keratinocyte	Endothelial	1.525	0.58
FAM3C	HLA-C	Melanocyte	Endothelial	1.596	0.58
FAM3C	HLA-C	Myeloid	Endothelial	1.482	0.58
FAM3C	HLA-C	Plasma cell	Endothelial	1.538	0.58
FAM3C	HLA-C	Smooth muscle	Endothelial	1.595	0.58
FAM3C	HLA-C	Endothelial	Fibroblast	1.304	0.58
FAM3C	HLA-C	Fibroblast	Fibroblast	1.495	0.58
FAM3C	HLA-C	Melanocyte	Fibroblast	1.319	0.58
FAM3C	HLA-C	Smooth muscle	Fibroblast	1.318	0.58
FAM3C	HLA-C	Fibroblast	Keratinocyte	1.368	0.58
FAM3C	HLA-C	Fibroblast	Mast cell	1.413	0.58
FAM3C	HLA-C	Endothelial	Melanocyte	1.311	0.58
FAM3C	HLA-C	Fibroblast	Melanocyte	1.502	0.58
FAM3C	HLA-C	Melanocyte	Melanocyte	1.326	0.58
FAM3C	HLA-C	Smooth muscle	Melanocyte	1.325	0.58
FAM3C	HLA-C	B cell	Myeloid	1.411	0.58
FAM3C	HLA-C	Endothelial	Myeloid	1.46	0.58
FAM3C	HLA-C	Fibroblast	Myeloid	1.651	0.58
FAM3C	HLA-C	Keratinocyte	Myeloid	1.403	0.58
FAM3C	HLA-C	Melanocyte	Myeloid	1.475	0.58
FAM3C	HLA-C	Myeloid	Myeloid	1.361	0.58
FAM3C	HLA-C	Plasma cell	Myeloid	1.417	0.58
FAM3C	HLA-C	Smooth muscle	Myeloid	1.474	0.58
FAM3C	HLA-C	B cell	Plasma cell	1.444	0.58
FAM3C	HLA-C	Endothelial	Plasma cell	1.493	0.58
FAM3C	HLA-C	Fibroblast	Plasma cell	1.684	0.58
FAM3C	HLA-C	Keratinocyte	Plasma cell	1.437	0.58
FAM3C	HLA-C	Melanocyte	Plasma cell	1.508	0.58
FAM3C	HLA-C	Myeloid	Plasma cell	1.394	0.58
FAM3C	HLA-C	Plasma cell	Plasma cell	1.45	0.58
FAM3C	HLA-C	Smooth muscle	Plasma cell	1.507	0.58
FAM3C	HLA-C	B cell	Smooth muscle	1.357	0.58
FAM3C	HLA-C	Endothelial	Smooth muscle	1.407	0.58
FAM3C	HLA-C	Fibroblast	Smooth muscle	1.597	0.58
FAM3C	HLA-C	Keratinocyte	Smooth muscle	1.35	0.58
FAM3C	HLA-C	Melanocyte	Smooth muscle	1.422	0.58
FAM3C	HLA-C	Myeloid	Smooth muscle	1.308	0.58
FAM3C	HLA-C	Plasma cell	Smooth muscle	1.364	0.58
FAM3C	HLA-C	Smooth muscle	Smooth muscle	1.421	0.58
FAM3C	HLA-C	B cell	T cell	1.529	0.58
FAM3C	HLA-C	Endothelial	T cell	1.579	0.58
FAM3C	HLA-C	Fibroblast	T cell	1.77	0.58
FAM3C	HLA-C	Keratinocyte	T cell	1.522	0.58
FAM3C	HLA-C	Melanocyte	T cell	1.594	0.58
FAM3C	HLA-C	Myeloid	T cell	1.48	0.58
FAM3C	HLA-C	Plasma cell	T cell	1.536	0.58
FAM3C	HLA-C	Smooth muscle	T cell	1.593	0.58
