# Supplementary material for: Contribution of plasma cells and B cells to hidradenitis suppurativa pathogenesis
Source: JCI Insight. 2020 Oct 2;5(19):e139930. doi: 10.1172/jci.insight.139930 (PMC7566715; doi:10.1172/jci.insight.139930)
Supplement: Supplemental Table 5 [file jciinsight-5-139930-s082.xlsx]

## Sheet: KC_cytokine_score_data
	Module	Cluster	Ave_Score1	Ave_Score2	PCT1	PCT2	PCT_Diff	pValue	padj
IFNA-0	IFNA	0	-0.0709774	0.00183601	0.0261038	0.415241	-0.389138	0	0
IFNA-1	IFNA	1	0.0347123	-0.0149292	0.65124	0.318472	0.332769	0	0
IFNA-2	IFNA	2	0.0486699	-0.0157595	0.78371	0.308832	0.474878	0	0
IFNA-3	IFNA	3	-0.0398915	-0.00663899	0.142041	0.374951	-0.23291	6.36087e-95	3.18044e-93
IFNA-4	IFNA	4	0.00128622	-0.0107376	0.436995	0.345596	0.0913989	1.86194e-26	4.46865e-25
IFNA-5	IFNA	5	-0.0349979	-0.00768657	0.222622	0.364021	-0.1414	2.51743e-46	9.3145e-45
IFNA-6	IFNA	6	-0.0498711	-0.00681333	0.0674518	0.374061	-0.30661	2.83606e-107	1.47475e-105
IFNA-7	IFNA	7	-0.0227202	-0.00885018	0.260675	0.359564	-0.0988892	0.315216	0.945648
IFNA-8	IFNA	8	-0.0705233	-0.00591684	0.026862	0.37391	-0.347048	0	0
IFNA-9	IFNA	9	0.140056	-0.0169589	0.958017	0.324356	0.633661	0	0
IFNA-10	IFNA	10	0.104639	-0.0148412	0.919783	0.32815	0.591633	0	0
IFNA-11	IFNA	11	-0.0507034	-0.00802358	0.164612	0.361352	-0.19674	7.87286e-109	4.17262e-107
IFNA-12	IFNA	12	-0.0818283	-0.00699331	0.0258278	0.365928	-0.3401	0	0
IFNA-13	IFNA	13	-0.0149748	-0.0095266	0.326904	0.35448	-0.0275768	1.31716e-06	1.31716e-05
IFNA-14	IFNA	14	0.104855	-0.0119652	0.884661	0.343122	0.541539	1.00262e-255	8.12123e-254
IFNG-0	IFNG	0	-0.018561	-0.00974629	0.0189439	0.196987	-0.178044	0	0
IFNG-1	IFNG	1	-0.00662158	-0.0116742	0.244464	0.159907	0.0845568	4.80545e-180	3.41187e-178
IFNG-2	IFNG	2	-0.00390012	-0.0118949	0.287062	0.156522	0.13054	0	0
IFNG-3	IFNG	3	-0.00382897	-0.0118655	0.312646	0.154567	0.158079	9.02024e-169	6.13377e-167
IFNG-4	IFNG	4	-0.0208357	-0.0101754	0.0286981	0.182797	-0.154098	0	0
IFNG-5	IFNG	5	-0.00924597	-0.0112838	0.188624	0.167364	0.0212596	3.25774e-32	9.44744e-31
IFNG-6	IFNG	6	-0.0111417	-0.0111368	0.128837	0.171723	-0.0428865	0.00301149	0.024092
IFNG-7	IFNG	7	-0.00689539	-0.0113977	0.224075	0.165505	0.0585698	1.7918e-93	8.60062e-92
IFNG-8	IFNG	8	-0.0222708	-0.0104538	0.003663	0.179036	-0.175373	0	0
IFNG-9	IFNG	9	-0.00881441	-0.0112505	0.214972	0.166646	0.0483261	7.88918e-21	1.65673e-19
IFNG-10	IFNG	10	-0.0140392	-0.0110054	0.099187	0.172059	-0.0728722	6.28169e-23	1.38197e-21
IFNG-11	IFNG	11	-0.0181037	-0.0108606	0.0517879	0.173543	-0.121755	9.62271e-118	5.29249e-116
IFNG-12	IFNG	12	0.00137409	-0.0115982	0.474834	0.157621	0.317213	1.60639e-269	1.31724e-267
IFNG-13	IFNG	13	-0.0072375	-0.0112297	0.156345	0.169193	-0.0128474	2.07082e-50	8.07619e-49
IFNG-14	IFNG	14	0.000452235	-0.0113712	0.492271	0.162365	0.329906	2.22016e-169	1.53191e-167
IL4-0	IL4	0	-0.0367187	-0.0301992	0.000596659	0.0237257	-0.023129	0	0
IL4-1	IL4	1	-0.0264521	-0.0317959	0.0214792	0.0199094	0.00156978	1.5185e-193	1.09332e-191
IL4-2	IL4	2	-0.0250697	-0.0318727	0.0243357	0.0196303	0.00470546	8.83898e-275	7.33635e-273
IL4-3	IL4	3	-0.0268047	-0.0316688	0.0641392	0.0156844	0.0484547	3.64397e-65	1.49403e-63
IL4-4	IL4	4	-0.0417041	-0.0301891	0.00260892	0.0218083	-0.0191994	0	0
IL4-5	IL4	5	-0.033028	-0.0310883	0.00326904	0.0213802	-0.0181112	3.43448e-10	4.46483e-09
IL4-6	IL4	6	-0.0198121	-0.0320339	0.0635261	0.0170085	0.0465175	0	0
IL4-7	IL4	7	-0.0270224	-0.0314863	0.0195201	0.0201104	-0.00059029	3.61877e-82	1.62844e-80
IL4-8	IL4	8	-0.0386607	-0.0307717	0	0.0213085	-0.0213085	1.11631e-220	8.14904e-219
IL4-9	IL4	9	-0.0347232	-0.0310573	0.00505817	0.0208092	-0.015751	3.36812e-34	1.01044e-32
IL4-10	IL4	10	-0.040322	-0.0308151	0.00216802	0.0208892	-0.0187212	4.59035e-223	3.39686e-221
IL4-11	IL4	11	-0.0275268	-0.0313748	0.0443896	0.0191112	0.0252784	6.05005e-28	1.57301e-26
IL4-12	IL4	12	-0.0308336	-0.0312424	0.0284768	0.0197667	0.00871012	0.968554	0.979177
IL4-13	IL4	13	-0.0214986	-0.0314588	0.0263959	0.0199263	0.00646967	2.12338e-145	1.3165e-143
IL4-14	IL4	14	-0.0282405	-0.0312882	0.00713436	0.0203376	-0.0132032	1.21962e-16	2.31727e-15
IL13-0	IL13	0	-0.0331578	-0.0179795	0.0311754	0.172731	-0.141555	0	0
IL13-1	IL13	1	-0.0137949	-0.0211569	0.195306	0.145054	0.0502513	1.16167e-142	7.08618e-141
IL13-2	IL13	2	-0.011225	-0.0213324	0.233424	0.141702	0.0917224	9.30401e-245	7.35017e-243
IL13-3	IL13	3	-0.0164613	-0.0207645	0.21423	0.144033	0.0701971	1.02579e-15	1.84642e-14
IL13-4	IL13	4	-0.0304202	-0.0193783	0.0448735	0.160859	-0.115985	4.55325e-235	3.46047e-233
IL13-5	IL13	5	-0.0187653	-0.0204993	0.150703	0.150372	0.00033129	3.41635e-11	5.12453e-10
IL13-6	IL13	6	-0.00484134	-0.0214711	0.390079	0.133473	0.256606	0	0
IL13-7	IL13	7	-0.0119532	-0.0208918	0.209435	0.146769	0.0626661	7.77407e-135	4.5867e-133
IL13-8	IL13	8	-0.0283658	-0.019884	0.023606	0.158177	-0.134571	1.41308e-95	7.20672e-94
IL13-9	IL13	9	-0.0243451	-0.0201807	0.088518	0.153415	-0.0648972	1.40664e-17	2.81329e-16
IL13-10	IL13	10	-0.0321335	-0.0198406	0.0325203	0.155746	-0.123226	1.20547e-153	7.715e-152
IL13-11	IL13	11	-0.0225817	-0.0202868	0.135635	0.150981	-0.0153462	4.02736e-08	4.4301e-07
IL13-12	IL13	12	-0.0151412	-0.0205673	0.198013	0.148641	0.0493725	2.27922e-28	6.1539e-27
IL13-13	IL13	13	-0.00746204	-0.0206809	0.308629	0.14664	0.161989	1.54678e-113	8.35263e-112
IL13-14	IL13	14	-0.0137601	-0.020508	0.210464	0.149182	0.0612813	1.39272e-26	3.48179e-25
IL17A-0	IL17A	0	-0.0442273	0.043502	0.0599642	0.666667	-0.606702	0	0
IL17A-1	IL17A	1	0.109784	0.0201304	0.990478	0.521042	0.469436	0	0
IL17A-2	IL17A	2	0.0635686	0.0261092	0.959275	0.530277	0.428997	0	0
IL17A-3	IL17A	3	0.139449	0.0187167	0.996884	0.528483	0.468401	0	0
IL17A-4	IL17A	4	0.0258353	0.0300388	0.671798	0.560936	0.110861	0.0197165	0.0857517
IL17A-5	IL17A	5	-0.0318691	0.0344331	0.155606	0.60316	-0.447554	0	0
IL17A-6	IL17A	6	-0.0304496	0.0339035	0.16738	0.599431	-0.43205	0	0
IL17A-7	IL17A	7	0.107986	0.0248479	0.99146	0.545105	0.446355	0	0
IL17A-8	IL17A	8	-0.0558401	0.0349073	0.019943	0.604756	-0.584813	0	0
IL17A-9	IL17A	9	0.0207406	0.0300948	0.706626	0.564316	0.14231	0.489589	0.979177
IL17A-10	IL17A	10	0.0461872	0.0289093	0.824932	0.559408	0.265525	2.11968e-47	8.0548e-46
IL17A-11	IL17A	11	-0.0185986	0.031575	0.316276	0.581045	-0.264769	1.58115e-128	9.01256e-127
IL17A-12	IL17A	12	0.00446603	0.0305879	0.434437	0.575968	-0.141531	3.51716e-31	9.84805e-30
IL17A-13	IL17A	13	0.0375036	0.0294734	0.775635	0.56608	0.209555	3.63557e-15	6.18046e-14
IL17A-14	IL17A	14	0.0993866	0.0282515	0.977408	0.56273	0.414678	7.8228e-159	5.08482e-157
IL17A_TNF-0	IL17A_TNF	0	-0.0236194	-0.00614888	0.0307279	0.349262	-0.318534	0	0
IL17A_TNF-1	IL17A_TNF	1	0.00735774	-0.0108397	0.614925	0.261429	0.353495	0	0
IL17A_TNF-2	IL17A_TNF	2	0.00833191	-0.0107103	0.66377	0.26081	0.40296	0	0
IL17A_TNF-3	IL17A_TNF	3	0.0100683	-0.0107966	0.609192	0.268085	0.341107	0	0
IL17A_TNF-4	IL17A_TNF	4	-0.016769	-0.00812574	0.154709	0.31331	-0.158601	5.54871e-122	3.10728e-120
IL17A_TNF-5	IL17A_TNF	5	-0.0188151	-0.00813666	0.0941484	0.314895	-0.220747	6.63221e-167	4.44358e-165
IL17A_TNF-6	IL17A_TNF	6	-0.0124924	-0.00865223	0.211635	0.305171	-0.093536	2.68927e-13	4.30283e-12
IL17A_TNF-7	IL17A_TNF	7	-0.00255451	-0.00929562	0.350956	0.295811	0.0551451	6.8638e-93	3.22598e-91
IL17A_TNF-8	IL17A_TNF	8	-0.0303689	-0.0075881	0.00569801	0.317004	-0.311306	0	0
IL17A_TNF-9	IL17A_TNF	9	-0.0084185	-0.00892924	0.28781	0.299548	-0.0117385	0.00384428	0.02691
IL17A_TNF-10	IL17A_TNF	10	-0.0153666	-0.00861217	0.147425	0.305883	-0.158457	3.31942e-40	1.06221e-38
IL17A_TNF-11	IL17A_TNF	11	-0.021887	-0.00839023	0.0844636	0.307517	-0.223054	3.32594e-147	2.09534e-145
IL17A_TNF-12	IL17A_TNF	12	-0.00752147	-0.00895648	0.296026	0.299112	-0.00308523	0.000501029	0.00450926
IL17A_TNF-13	IL17A_TNF	13	-0.00293582	-0.00904716	0.387817	0.296894	0.0909231	6.40674e-43	2.17829e-41
IL17A_TNF-14	IL17A_TNF	14	0.00819602	-0.00925082	0.646849	0.291978	0.354871	8.32469e-133	4.82832e-131
TNF-0	TNF	0	-0.0166066	-0.00364189	0.0911396	0.398558	-0.307418	0	0
TNF-1	TNF	1	0.00615137	-0.00709553	0.588131	0.321737	0.266394	0	0
TNF-2	TNF	2	0.0144871	-0.00779989	0.830891	0.299706	0.531185	0	0
TNF-3	TNF	3	0.00411658	-0.00666472	0.527655	0.33235	0.195305	2.23014e-250	1.78411e-248
TNF-4	TNF	4	-0.0132433	-0.00493831	0.192278	0.365697	-0.173419	7.73523e-140	4.64114e-138
TNF-5	TNF	5	-0.0149603	-0.00496813	0.156914	0.365036	-0.208122	2.23574e-170	1.56502e-168
TNF-6	TNF	6	-0.00150097	-0.00598312	0.448965	0.343068	0.105897	2.00752e-45	7.02632e-44
TNF-7	TNF	7	-0.00473437	-0.00574609	0.294429	0.353469	-0.0590401	1.91377e-10	2.67927e-09
TNF-8	TNF	8	-0.0236447	-0.00458537	0.016687	0.370513	-0.353826	0	0
TNF-9	TNF	9	0.000105611	-0.00597025	0.479009	0.343758	0.13525	1.70967e-45	6.1548e-44
TNF-10	TNF	10	-0.0117065	-0.0054143	0.207046	0.356544	-0.149497	1.41753e-42	4.67786e-41
TNF-11	TNF	11	-0.0213626	-0.00506538	0.0961776	0.360128	-0.263951	1.41229e-238	1.10159e-236
TNF-12	TNF	12	-0.00896079	-0.00556692	0.271523	0.352945	-0.0814223	2.29907e-09	2.75888e-08
TNF-13	TNF	13	0.00331244	-0.00590113	0.609137	0.343903	0.265234	1.98776e-80	8.74615e-79
TNF-14	TNF	14	0.00532925	-0.00591	0.586207	0.345283	0.240924	1.52785e-68	6.41698e-67
IL36G-0	IL36G	0	0.0109397	0.028365	0.789976	0.917812	-0.127836	0	0
IL36G-1	IL36G	1	0.0348929	0.0245122	0.985385	0.887206	0.0981789	7.85348e-224	5.89011e-222
IL36G-2	IL36G	2	0.042551	0.0238423	0.999503	0.886976	0.112527	0	0
IL36G-3	IL36G	3	0.0404216	0.0241398	0.990911	0.888345	0.102566	0	0
IL36G-4	IL36G	4	0.0186588	0.0263053	0.858336	0.901539	-0.0432038	9.56978e-93	4.4021e-91
IL36G-5	IL36G	5	0.0239959	0.0257412	0.891468	0.898121	-0.00665287	0.00573625	0.0344175
IL36G-6	IL36G	6	0.0236944	0.0257511	0.926481	0.895606	0.0308756	0.0171503	0.0857517
IL36G-7	IL36G	7	0.0314781	0.0252554	0.991053	0.891903	0.0991499	1.4928e-78	6.41906e-77
IL36G-8	IL36G	8	0.00420239	0.0269298	0.644689	0.913167	-0.268479	0	0
IL36G-9	IL36G	9	0.0294863	0.0254266	0.968134	0.894202	0.073932	5.78861e-23	1.33138e-21
IL36G-10	IL36G	10	0.0174864	0.0259845	0.891057	0.897941	-0.00688369	7.28107e-62	2.91243e-60
IL36G-11	IL36G	11	0.0088334	0.0262816	0.663995	0.906915	-0.24292	2.60651e-237	2.00701e-235
IL36G-12	IL36G	12	0.0374212	0.0251805	0.976159	0.894748	0.0814105	4.16699e-94	2.04183e-92
IL36G-13	IL36G	13	0.0312932	0.0254808	0.988832	0.895477	0.0933551	3.70369e-39	1.14814e-37
IL36G-14	IL36G	14	0.0465642	0.0251925	0.992866	0.895719	0.0971469	5.64125e-165	3.72323e-163
