# Supplementary material for: Contribution of plasma cells and B cells to hidradenitis suppurativa pathogenesis
Source: JCI Insight. 2020 Oct 2;5(19):e139930. doi: 10.1172/jci.insight.139930 (PMC7566715; doi:10.1172/jci.insight.139930)
Supplement: Supplemental Table 6 [file jciinsight-5-139930-s083.xlsx]

## Sheet: Overlap.DrugResponse.ActivatedB
Drug	Genes	HS:FC	HS:p	HS:FDR	Drug:FC	Drug:p	Drug:FDR
acalabrutinib_stim	CCL4	2.94611	0.000319684	0.00405815	-4.22583	1.04e-08	5.56e-05
acalabrutinib_stim	MFSD2A	-1.24498	0.00450915	0.0292703	-3.58412	6.18e-07	0.000920131
acalabrutinib_stim	NIPAL4	-1.18302	1.23503e-05	0.000328132	-3.28089	3.18e-06	0.0039976
acalabrutinib_stim	FOSB	-4.16737	0.00180288	0.0148731	-3.45011	3.49e-06	0.00408261
acalabrutinib_stim	IL6	-3.84311	0.00203869	0.0162571	-10.9496	5.23e-06	0.00534692
acalabrutinib_stim	DUSP5	-1.68689	9.12084e-05	0.00157058	-3.03867	1.52e-05	0.0118336
acalabrutinib_stim	FOSL1	-5.14625	2.7648e-07	1.57697e-05	-3.478	6.21e-05	0.0338674
acalabrutinib_stim	IL21R	2.97265	1.27894e-07	8.39548e-06	-2.73065	8.5e-05	0.0423125
acalabrutinib_stim	MYC	-2.17349	5.86016e-05	0.00110297	-2.72848	0.000151304	0.0669255
acalabrutinib_stim	NR4A2	-2.62501	0.00164079	0.013867	-2.57962	0.00017905	0.0762225
acalabrutinib_stim	PLEK	1.47744	0.0109689	0.0555309	-2.52996	0.000261531	0.0951157
acalabrutinib_stim	FGD3	1.47486	1.3222e-05	0.000346866	2.67494	0.000214637	0.0798354
acalabrutinib_stim	RNASE6	1.8239	1.00827e-07	6.96994e-06	3.89346	2.77e-05	0.0191611
acalabrutinib_stim	ZBTB16	-2.64998	0.0097957	0.051175	5.3353	3.71e-07	0.000607674
fostamatinib_stim	CCL4	2.94611	0.000319684	0.00405815	-0.852488	4.61e-07	0.000473485
fostamatinib_stim	AKNA	1.35216	1.69212e-05	0.000417609	0.865377	4.54e-06	0.00338501
fostamatinib_stim	IKZF3	2.76172	1.72181e-08	1.62407e-06	1.20201	1.53e-09	2.51e-06
ibrutinib_stim	SLC2A5	1.76901	0.00499999	0.0314897	4.50775	5.87126e-06	0.00873109
ibrutinib_stim	MFSD2A	-1.24498	0.00450915	0.0292703	-3.91018	6.78816e-06	0.0092534
ibrutinib_stim	DUSP5	-1.68689	9.12084e-05	0.00157058	-3.54584	3.37076e-05	0.0262566
ibrutinib_stim	FOSL1	-5.14625	2.7648e-07	1.57697e-05	-4.52966	2.11803e-05	0.0192481
ibrutinib_stim	ABTB2	-1.77338	2.74642e-06	0.00010342	-4.55435	5.32412e-06	0.00870919
ibrutinib_stim	CCL4	2.94611	0.000319684	0.00405815	-4.51084	6.70743e-07	0.0021944
ibrutinib_stim	FOSB	-4.16737	0.00180288	0.0148731	-3.33972	0.000118929	0.0670843
ibrutinib_stim	NIPAL4	-1.18302	1.23503e-05	0.000328132	-3.26941	0.000102837	0.0633868
ibrutinib_stim	MYC	-2.17349	5.86016e-05	0.00110297	-3.44482	0.000145401	0.0743274
ibrutinib_stim	TRAF1	1.06535	0.00366773	0.0252241	-3.3657	0.000113482	0.066298
ibrutinib_stim	MAMLD1	-1.55415	1.17705e-05	0.000315768	-6.34953	0.000178814	0.0886375
TyrosineKinaseInh_stim	CCL4	2.94611	0.000319684	0.00405815	-2.2329	9.73e-08	0.000887387
TyrosineKinaseInh_stim	MFSD2A	-1.24498	0.00450915	0.0292703	-1.76647	4.84e-05	0.0412841
TyrosineKinaseInh_stim	FOSB	-4.16737	0.00180288	0.0148731	-1.74616	0.000129776	0.0662092
TyrosineKinaseInh_stim	NIPAL4	-1.18302	1.23503e-05	0.000328132	-1.61503	0.000173778	0.0669718
TyrosineKinaseInh_stim	PLEK	1.47744	0.0109689	0.0555309	-1.60866	0.000168039	0.0669718
TyrosineKinaseInh_stim	DUSP5	-1.68689	9.12084e-05	0.00157058	-1.59608	0.000262184	0.0893689
TyrosineKinaseInh_stim	UCP2	1.53466	1.08292e-05	0.000296433	1.99121	0.000140919	0.0662092
TyrosineKinaseInh_stim	TRAF3IP3	2.28334	5.59949e-07	2.89367e-05	2.30235	3.86e-05	0.0372569
TyrosineKinaseInh_stim	FGD3	1.47486	1.3222e-05	0.000346866	2.3931	2.17e-05	0.023624
TyrosineKinaseInh_stim	C1orf162	2.15386	3.23817e-06	0.000116951	3.06146	0.000272309	0.0910349
TyrosineKinaseInh_stim	RNASE6	1.8239	1.00827e-07	6.96994e-06	3.36415	6.68e-06	0.0105586
TyrosineKinaseInh_stim	SLC2A5	1.76901	0.00499999	0.0314897	3.49138	1.53e-06	0.00332006
TyrosineKinaseInh_stim	ZBTB16	-2.64998	0.0097957	0.051175	4.44519	5.24e-07	0.00182326
TyrosineKinaseInh_stim	RTP4	1.72935	6.55087e-05	0.00120919	9.54998	0.000180421	0.0669718
